# Supplementary material for: The centrosomal protein 131 participates in the regulation of mitochondrial apoptosis
Source: Commun Biol. 2023 Dec 15;6:1271. doi: 10.1038/s42003-023-05676-3 (PMC10724242; doi:10.1038/s42003-023-05676-3)
Supplement: Supplementary file 4 — Supplementary data 1 [file 42003_2023_5676_MOESM4_ESM.xlsx]

## Sheet: Fig.1
Source data for Fig. 1b													One-way ANOVA for Fig. 1b
		WT			CEP131KO#1			CEP131KO#2					Tukey's multiple comparisons test	Mean Diff,	95,00% CI of diff,	Significant?	Summary	Adjusted P Value
		n=1	n=2	n=3	n=1	n=2	n=3	n=1	n=2	n=3			WT vs. CEP131KO#1	0.9159	0,6982 to 1,134	Yes	****	<0,0001	A-B
	CEP131	1.16055	0.95627	0.88317	0.122	0.03734	0.09302	0.03946	0.05753	0.03683			WT vs. CEP131KO#2	0.9554	0,7377 to 1,173	Yes	****	<0,0001	A-C
													CEP131KO#1 vs. CEP131KO#2	0.03951	-0,1782 to 0,2572	No	ns	0.8469	B-C
													Test details	Mean 1	Mean 2	Mean Diff,	SE of diff,	n1	n2	q	DF
													WT vs. CEP131KO#1	1	0.08412	0.9159	0.07094	3	3	18.26	6
													WT vs. CEP131KO#2	1	0.04461	0.9554	0.07094	3	3	19.05	6
													CEP131KO#1 vs. CEP131KO#2	0.08412	0.04461	0.03951	0.07094	3	3	0.7877	6
Source data for Fig. 1g
																																				Two-way ANOVA for Fig. 1g
	Radius (µm)	WT										CEP131KO#1										CEP131KO#2														Tukey's multiple comparisons test	Mean Diff.	95.00% CI of diff.	Significant?	Summary	Adjusted P Value
	1.381	2575.67	4024.62	2815.05	2748.14	1744.57	1853.62	1268.57	1105.19	980.238	2262.86	3302.62	1994.48	997.048	2403.48	1117.19	730.952	474.905	1472.48	2552.43	2623.43	4075.05	4008.86	2951.48	2627.52	1573.71	1509.1	1495.76	1581.24	1539.33	2173.38
	2.7619	2631.92	3917.25	3183.31	2840.47	1931.44	1928.47	1300.69	1144.83	1035.67	2424.5	3552.47	1846.61	1264.78	2319.25	1122.11	881.611	589.611	1678.08	2493.72	2651.03	3914.11	3903.06	2869.75	2458.25	1242.19	1627.17	1378.89	1377.44	1855.06	2210.33					1.3810
	4.1429	2845.43	3886.85	3458.72	3012.6	2077.85	1627.38	1435.62	1139.6	1047.33	2590.88	3587.03	1895.42	1457.88	2422.2	1128.42	1075.03	706.15	1350.8	2532.32	2671.7	3890.7	3887.6	2591.78	2429.12	1188.6	1759.33	1240.88	1418.15	1839.72	2335					ctrl vs. CEP131#3.8	371	-312.1 to 1054	No	ns	0.4092
	5.5238	2773.27	3636.5	3386.81	3123.04	2103.85	1604.48	1557.65	1132.46	1112.06	2583.42	3645.33	1820.98	1336.35	2473.75	1453.23	1293.75	730.896	1564.96	2563.65	2772.1	3899.83	3819.88	2569.58	2347.15	1084.52	1774.56	1259.9	1586.06	1920.94	2202.56					ctrl vs. CEP131#4.12	-215.7	-898.7 to 467.3	No	ns	0.7385
	6.9048	2739.82	3444.79	3425.13	2966.5	1908.22	1436.41	1849.26	1018.36	1106.22	2511.07	3754.87	1980.8	1298.66	2577.24	1891.97	1353.04	810.842	1544.11	2480.04	2838.79	3869.37	3776.21	2375.25	2324.62	1168.03	1786.75	1312.13	1333.62	2047.62	2257.76					CEP131#3.8 vs. CEP131#4.12	-586.6	-1270 to 96.38	No	ns	0.1087
	8.2857	2726.97	3023	3236.36	2959.93	1818.21	1451.17	1568.4	947.861	1155	2411.04	3800.39	2145.97	1275.88	2725.93	1733.29	1424.14	930.431	1429.07	2488.82	2793.38	3677.4	3570.32	2410.61	2467.86	996.375	1715.18	1557.92	1238.62	1974.89	2152.03
	9.6667	2656.34	2563.7	3050.24	2805.79	1731.64	1620.9	1436.77	791.185	1118.95	2187.6	3879.88	2153.74	1383.49	2603.35	1779.39	1332.3	822.087	1446.28	2359.59	2754.42	3264.11	3510.99	2420.17	2328.95	1029.8	1531.71	1276.43	1120.7	1801.11	2016.97					2.7619
	11.0476	2536.99	2062.77	2925.59	2701.89	1588.68	1531.32	1371.12	641.125	1155.33	2101.26	3940.24	2052.72	1386.64	2711.14	1597.67	1164.63	838.904	1394.75	2182.56	2660.55	2675.61	3273.96	2230.33	2285.32	921.058	1495.41	1092.11	989.74	1526.22	1770.61					ctrl vs. CEP131#3.8	393.9	-289.1 to 1077	No	ns	0.3653
	12.4286	2474.19	1585.66	2576.4	2474.35	1500.28	1452.26	1208	537.606	1038.62	1924.18	3912.14	1918.84	1407.95	2593.02	1316.15	925.231	863.529	1231.73	2030.14	2336.55	2189.89	2915.62	2091.48	2061	822.452	1237.33	1090.37	856.875	1343.41	1487.4					ctrl vs. CEP131#4.12	-49.77	-732.8 to 633.3	No	ns	0.984
	13.8095	2474.12	1130.6	2012.27	2308.53	1398.38	1306.43	1105.42	455.75	1092.44	1726.93	3705.3	1702.61	1206.74	2462.1	1129.53	751.985	884.129	1152.58	1748.13	2050.47	1609.11	2504.6	2008.08	1872.86	592.75	1047.92	956.947	668.167	1151.23	1183.28					CEP131#3.8 vs. CEP131#4.12	-443.7	-1127 to 239.3	No	ns	0.2792
	15.1905	2311.69	903.854	1564.35	1806.35	1169.97	1009.17	962.194	384.535	998.75	1534.79	3228.76	1424.64	933.146	2158.35	934.576	556.667	814.59	942.438	1518.19	1659.35	1182.22	1996.41	1880.2	1643.63	476.653	802.764	929.076	539.194	1050.29	874.931
	16.5714	2036.32	544.331	1108.77	1273.91	976.787	839.471	816.816	347.596	868.272	1318.31	2536.9	1188.84	837.015	1882.75	737.537	416.191	775.162	768.375	1282.6	1339.18	1023.23	1515.48	1570.78	1533.35	435.669	577.147	875.699	379.581	844.176	649.132					4.1429
	17.9524	1696.15	377.133	800.828	1026.76	764.656	681.639	774.844	284.183	794.089	1030.93	2100.45	1053.79	648.506	1500.92	528.106	362.594	808.883	686.028	1088.85	1088.98	903.172	1162.38	1231.28	1417.99	354.75	445.633	779.65	277.611	689.961	469.122					ctrl vs. CEP131#3.8	429.5	-253.5 to 1113	No	ns	0.3024
	19.3333	1245.54	260.065	515.72	602.304	477.821	487.262	679.685	231.905	639.411	864.315	1539.28	892.28	522.964	1239.73	309.929	354.649	812.25	578.399	919.298	956.458	742.065	869.643	863.667	1210.78	330.012	324.69	675.47	231.369	493.179	365.381					ctrl vs. CEP131#4.12	54.14	-628.9 to 737.2	No	ns	0.9811
	20.7143	925.005	200.106	421.064	396.723	366.202	477.926	591.101	220.734	515.872	663.181	1073.66	834.92	464.633	975.521	261.617	283.84	730.436	479.362	773.069	792.58	569.543	637.394	640.771	965.202	271.862	313.809	566.654	204.096	430.798	305.872					CEP131#3.8 vs. CEP131#4.12	-375.4	-1058 to 307.6	No	ns	0.4005
	22.0952	702.01	182.955	361.725	291.685	293.425	404.68	486.84	201.24	448.285	543.375	749.075	693.81	367.255	767.105	234.38	288.46	642.89	396.885	679.835	734.985	500.23	509.335	531.335	768.885	219.285	268.105	478.43	190.91	395.2	273.07
	23.4762	585.995	151.675	300.945	263.6	243.11	356.65	386.965	180.355	407.545	486.15	580.235	595.675	286.29	546.35	219.365	243.115	531.235	356.87	574.955	680.335	389.775	436.53	432.89	580.435	179.645	216.035	430.52	158.375	369.495	256.685					5.5238
	24.8571	584.941	133.236	278.855	262.932	249.723	317.318	346.455	185.736	375.468	398.041	510.623	522.6	273.864	444.086	187.264	204.368	425.341	263.736	514.709	599.936	331.032	396.168	423.782	423.618	136.6	211.3	448.282	157.514	340.827	233.964					ctrl vs. CEP131#3.8	335.9	-347.2 to 1019	No	ns	0.4804
	26.2381	537.685	143.086	231.547	202.039	228.828	263.513	245.207	173.142	352.06	370.677	370.526	438.448	282.909	279.543	156.487	206.944	322.845	246.819	474.603	549.647	274.129	340.685	353.095	351.297	141.384	166.129	432.06	107.927	335.884	209.914					ctrl vs. CEP131#4.12	54.86	-628.2 to 737.9	No	ns	0.9806
	27.619	444.951	136.406	196.862	209.272	190.531	228.844	180.763	172.17	324.821	332.509	333.232	366.121	235.429	225.062	146.567	229.134	265.397	202.518	429.188	524.902	271.911	292.103	318.879	285.634	138.969	173.723	374.326	116.786	346.933	189.83					CEP131#3.8 vs. CEP131#4.12	-281	-964.0 to 402.0	No	ns	0.5982
	29	434.614	132.592	141.131	109.111	172.985	126.031	115.924	168.38	239.448	278.288	196.834	257.669	183.914	157.755	101.865	192.297	227.837	144.147	390.051	461.558	226.068	380.232	275.112	194.495	153.691	176.4	213.677	83.023	258.842	139.218
																																				6.9048
																																				ctrl vs. CEP131#3.8	187.5	-495.5 to 870.6	No	ns	0.7951
																																				ctrl vs. CEP131#4.12	15.44	-667.6 to 698.5	No	ns	0.9984
Source data for Fig. 1i													One-way ANOVA for Fig. 1i																							CEP131#3.8 vs. CEP131#4.12	-172.1	-855.1 to 510.9	No	ns	0.8244
	a-Tubulin intensity												Tukey's multiple comparisons test	Mean Diff,	95,00% CI of diff,	Significant?	Summary	Adjusted P Value
	WT	CEP131KO#1	CEP131KO#2										WT vs. CEP131KO#1	66.54	31,64 to 101,4	Yes	****	<0,0001	A-B																	8.2857
	196.752	148.197	225.548										WT vs. CEP131KO#2	61.36	26,46 to 96,26	Yes	***	0.0001	A-C																	ctrl vs. CEP131#3.8	55.07	-628.0 to 738.1	No	ns	0.9804
	315.34	174.247	128.078										CEP131KO#1 vs. CEP131KO#2	-5.176	-40,07 to 29,72	No	ns	0.9347	B-C																	ctrl vs. CEP131#4.12	-46.33	-729.4 to 636.7	No	ns	0.9861
	234.703	81.871	290.689																																	CEP131#3.8 vs. CEP131#4.12	-101.4	-784.4 to 581.6	No	ns	0.9351
	335.438	188.215	316.002										Test details	Mean 1	Mean 2	Mean Diff,	SE of diff,	n1	n2	q	DF
	395.356	354.948	261.086										WT vs. CEP131KO#1	246.2	179.7	66.54	14.78	70	70	6.365	207															9.6667
	227.314	110.747	132.949										WT vs. CEP131KO#2	246.2	184.9	61.36	14.78	70	70	5.87	207															ctrl vs. CEP131#3.8	-55.14	-738.2 to 627.9	No	ns	0.9804
	156.826	386.13	133.536										CEP131KO#1 vs. CEP131KO#2	179.7	184.9	-5.176	14.78	70	70	0.4952	207															ctrl vs. CEP131#4.12	-33.78	-716.8 to 649.2	No	ns	0.9926
	245.037	141.646	150.1																																	CEP131#3.8 vs. CEP131#4.12	21.36	-661.7 to 704.4	No	ns	0.997
	344.342	90.426	143.601
	367.949	100.925	140.192																																	11.0476
	165.882	96.827	166.093																																	ctrl vs. CEP131#3.8	-131.4	-814.4 to 551.7	No	ns	0.8935
	261.141	132.252	183.836																																	ctrl vs. CEP131#4.12	35.57	-647.5 to 718.6	No	ns	0.9918
	122.899	108.829	276.632																																	CEP131#3.8 vs. CEP131#4.12	166.9	-516.1 to 850.0	No	ns	0.8339
	136.724	351.722	163.496
	286.289	354.534	529.991																																	12.4286
	514.636	149.981	159.39																																	ctrl vs. CEP131#3.8	-176.4	-859.4 to 506.7	No	ns	0.8165
	550.316	181.833	162.268																																	ctrl vs. CEP131#4.12	67.57	-615.5 to 750.6	No	ns	0.9706
	323.693	328.681	194.796																																	CEP131#3.8 vs. CEP131#4.12	243.9	-439.1 to 927.0	No	ns	0.6788
	136.732	132.767	118.833
	286.758	155.137	274.287																																	13.8095
	116.501	167.356	132.774																																	ctrl vs. CEP131#3.8	-178.3	-861.3 to 504.8	No	ns	0.8129
	170.888	153.054	136.146																																	ctrl vs. CEP131#4.12	141.6	-541.4 to 824.6	No	ns	0.8775
	302.087	216.061	325.462																																	CEP131#3.8 vs. CEP131#4.12	319.9	-363.2 to 1003	No	ns	0.5142
	256.732	238.115	235.039
	445.12	348.619	140.382																																	15.1905
	200.912	210.575	200.945																																	ctrl vs. CEP131#3.8	-152.5	-835.5 to 530.5	No	ns	0.8593
	240.253	115.005	155.248																																	ctrl vs. CEP131#4.12	127	-556.0 to 810.1	No	ns	0.9001
	225.279	159.9	142.638																																	CEP131#3.8 vs. CEP131#4.12	279.5	-403.5 to 962.6	No	ns	0.6014
	201.943	190.263	476.116
	341.897	142.228	226.306																																	16.5714
	241.253	123.457	190.401																																	ctrl vs. CEP131#3.8	-163.4	-846.4 to 519.6	No	ns	0.8402
	223.541	148.048	256.862																																	ctrl vs. CEP131#4.12	72.63	-610.4 to 755.7	No	ns	0.9662
	198.013	126.354	174.102																																	CEP131#3.8 vs. CEP131#4.12	236	-447.0 to 919.1	No	ns	0.6957
	211.569	214.114	312.901
	279.354	190.745	146.603																																	17.9524
	252.473	84.084	141.59																																	ctrl vs. CEP131#3.8	-163.6	-846.6 to 519.4	No	ns	0.8399
	146.21	156.742	374.715																																	ctrl vs. CEP131#4.12	49.97	-633.1 to 733.0	No	ns	0.9838
	122.955	260.181	138.502																																	CEP131#3.8 vs. CEP131#4.12	213.6	-469.5 to 896.6	No	ns	0.743
	211.401	99.966	166.373
	276.48	161.318	160.753																																	19.3333
	120.753	121.706	166.266																																	ctrl vs. CEP131#3.8	-212.1	-895.1 to 470.9	No	ns	0.7459
	179.288	84.149	126.145																																	ctrl vs. CEP131#4.12	-10.22	-693.2 to 672.8	No	ns	0.9993
	295.093	277.435	120.528																																	CEP131#3.8 vs. CEP131#4.12	201.9	-481.1 to 884.9	No	ns	0.7667
	230.818	224.469	149.422
	240.164	94.576	150.871																																	20.7143
	212.549	110.273	143.653																																	ctrl vs. CEP131#3.8	-189.2	-872.2 to 493.9	No	ns	0.792
	159.876	161.117	168.643																																	ctrl vs. CEP131#4.12	-12.81	-695.8 to 670.2	No	ns	0.9989
	135.843	348.78	138.105																																	CEP131#3.8 vs. CEP131#4.12	176.4	-506.7 to 859.4	No	ns	0.8165
	279.714	102.636	159.872
	174.178	125.377	155.688																																	22.0952
	212.855	121.883	134.457																																	ctrl vs. CEP131#3.8	-163.8	-846.9 to 519.2	No	ns	0.8394
	237.598	270.273	196.644																																	ctrl vs. CEP131#4.12	-21.86	-704.9 to 661.2	No	ns	0.9969
	225.392	150.246	221.013																																	CEP131#3.8 vs. CEP131#4.12	142	-541.0 to 825.0	No	ns	0.8768
	211.314	139.991	102.798
	327.159	108.473	166.556																																	23.4762
	160.564	424.102	128.255																																	ctrl vs. CEP131#3.8	-125.1	-808.2 to 557.9	No	ns	0.9029
	335.729	168.047	104.451																																	ctrl vs. CEP131#4.12	-8.74	-691.8 to 674.3	No	ns	0.9995
	153.767	78.865	134.349																																	CEP131#3.8 vs. CEP131#4.12	116.4	-566.6 to 799.4	No	ns	0.9154
	165.274	109.38	132.311
	143.135	67.448	201.802																																	24.8571
	283.708	79.959	61.707																																	ctrl vs. CEP131#3.8	-81.38	-764.4 to 601.6	No	ns	0.9577
	237.268	186.762	126.63																																	ctrl vs. CEP131#4.12	2.962	-680.1 to 686.0	No	ns	>0.9999
	499.88	320.416	124.653																																	CEP131#3.8 vs. CEP131#4.12	84.34	-598.7 to 767.4	No	ns	0.9546
	211.928	138.888	204.917
	205.47	357.371	199.124																																	26.2381
	169.013	174.64	130.852																																	ctrl vs. CEP131#3.8	-58.1	-741.1 to 624.9	No	ns	0.9782
	263.404	258.7	167.413																																	ctrl vs. CEP131#4.12	3.528	-679.5 to 686.6	No	ns	>0.9999
	290.287	48.517	186.363																																	CEP131#3.8 vs. CEP131#4.12	61.63	-621.4 to 744.7	No	ns	0.9755
	333.019	256.57	218.133
	272.053	191.254	133.866																																	27.6190
																																				ctrl vs. CEP131#3.8	-54.04	-737.1 to 629.0	No	ns	0.9811
																																				ctrl vs. CEP131#4.12	-9.197	-692.2 to 673.8	No	ns	0.9994
																																				CEP131#3.8 vs. CEP131#4.12	44.85	-638.2 to 727.9	No	ns	0.987
																																				29.0000
																																				ctrl vs. CEP131#3.8	-39.54	-722.6 to 643.5	No	ns	0.9898
																																				ctrl vs. CEP131#4.12	-18.23	-701.3 to 664.8	No	ns	0.9978
																																				CEP131#3.8 vs. CEP131#4.12	21.32	-661.7 to 704.3	No	ns	0.997

## Sheet: Fig.2
Source data for Fig. 2b													Two-way ANOVA for Fig. 2b									Two-way ANOVA for Fig. 2b
	Densitometric analysis		WT			CEP131KO#1			CEP131KO#2				Densitometric analysis	Tukey's multiple comparisons test	Mean Diff,	95,00% CI of diff,	Significant?	Summary	Adjusted P Value			Proteomic analysis	Sidak's multiple comparisons test	Mean Diff,	95,00% CI of diff,	Significant?	Summary	Adjusted P Value
	CEP131	1	1	1	0.02	0	0	0.01	0	0.01
	PCM1	1	1	1	1.32	0.56	1.1	1.03	0.97	0.95				CEP131									WT - CEP131KO#1
	CEP290	1	1	1	1.19	0.89	1.18	1.18	1.04	0.9				WT vs. CEP131KO#1	0.9933	0,5358 to 1,451	Yes	****	<0,0001				CEP131	0.9493	0,7387 to 1,160	Yes	****	<0,0001
	MIB1	1	1	1	1.25	0.88	1.12	1.15	0.97	0.69				WT vs. CEP131KO#2	0.9933	0,5358 to 1,451	Yes	****	<0,0001				PCM1	-0.1704	-0,3811 to 0,04028	No	ns	0.1733
	CCDC66	1	1	1	0.9	1.06	1.07	1.26	1.19	0.98				CEP131KO#1 vs. CEP131KO#2	0	-0,4576 to 0,4576	No	ns	>0,9999				CEP290	-0.0475	-0,2582 to 0,1632	No	ns	0.9904
	CEP72	1	1	1	1.15	0.68	0.89	1.94	1.02	0.77													MIB1	-0.1083	-0,3190 to 0,1023	No	ns	0.6603
	OFD1	1	1	1	1.15	0.68	0.89	1.94	1.02	0.77				PCM1									CEP72	0.1574	-0,05326 to 0,3681	No	ns	0.2453
	BBS4	1	1	1	0.93	0.71	1.1	1.21	0.79	0.8				WT vs. CEP131KO#1	0.006667	-0,4509 to 0,4642	No	ns	0.9993				BBS4	-0.004784	-0,2155 to 0,2059	No	ns	>0,9999
														WT vs. CEP131KO#2	0.01667	-0,4409 to 0,4742	No	ns	0.9957
														CEP131KO#1 vs. CEP131KO#2	0.01	-0,4476 to 0,4676	No	ns	0.9985
																							Test details	Mean 1	Mean 2	Mean Diff,	SE of diff,	N1	N2	t	DF
														CEP290
														WT vs. CEP131KO#1	-0.08667	-0,5442 to 0,3709	No	ns	0.891				WT - CEP131KO#1
	Proteomic analysis	WT					CEP131KO#1							WT vs. CEP131KO#2	-0.04	-0,4976 to 0,4176	No	ns	0.9757				CEP131	1	0.05066	0.9493	0.07678	5	5	12.36	48
	CEP131	1.11398	1.00666	0.905774	0.968086	1.0055	0.253323	0	0	0	0			CEP131KO#1 vs. CEP131KO#2	0.04667	-0,4109 to 0,5042	No	ns	0.967				PCM1	1	1.17	-0.1704	0.07678	5	5	2.219	48
	PCM1	1.16582	1.09353	0.854978	0.874249	1.01142	1.23872	1.05849	1.07774	1.26365	1.21336												CEP290	1	1.048	-0.0475	0.07678	5	5	0.6187	48
	CEP290	1.00667	1.11586	0.822863	0.955986	1.09862	1.04189	0.906457	1.09367	1.16423	1.03127			MIB1									MIB1	1	1.108	-0.1083	0.07678	5	5	1.411	48
	MIB1	1.14514	0.958817	0.821583	1.03288	1.04158	1.14337	1.25511	0.894446	1.20974	1.03901			WT vs. CEP131KO#1	-0.08333	-0,5409 to 0,3742	No	ns	0.8988				CEP72	1	0.8426	0.1574	0.07678	5	5	2.05	48
	CCDC66	not detected	not detected	not detected	not detected	not detected	not detected	not detected	not detected	not detected	not detected			WT vs. CEP131KO#2	0.06333	-0,3942 to 0,5209	No	ns	0.9402				BBS4	1	1.005	-0.004784	0.07678	5	5	0.06231	48
	CEP72	1.14201	1.04218	0.989132	0.737276	1.08941	1.00154	0.78622	0.906262	0.833483	0.685418			CEP131KO#1 vs. CEP131KO#2	0.1467	-0,3109 to 0,6042	No	ns	0.7199
	OFD1	not detected	not detected	not detected	not detected	not detected	not detected	not detected	not detected	not detected	not detected
	BBS4	1.14573	1.06848	0.931351	0.843828	1.01061	1.23041	0.873426	0.954993	0.923662	1.04143			CCDC66
														WT vs. CEP131KO#1	-0.01	-0,4676 to 0,4476	No	ns	0.9985
														WT vs. CEP131KO#2	-0.1433	-0,6009 to 0,3142	No	ns	0.7305
														CEP131KO#1 vs. CEP131KO#2	-0.1333	-0,5909 to 0,3242	No	ns	0.7619
														CEP72
														WT vs. CEP131KO#1	0.09333	-0,3642 to 0,5509	No	ns	0.8748
														WT vs. CEP131KO#2	-0.2433	-0,7009 to 0,2142	No	ns	0.4098
														CEP131KO#1 vs. CEP131KO#2	-0.3367	-0,7942 to 0,1209	No	ns	0.1873
														OFD1
														WT vs. CEP131KO#1	0.09333	-0,3642 to 0,5509	No	ns	0.8748
														WT vs. CEP131KO#2	-0.2433	-0,7009 to 0,2142	No	ns	0.4098
														CEP131KO#1 vs. CEP131KO#2	-0.3367	-0,7942 to 0,1209	No	ns	0.1873
														BBS4
														WT vs. CEP131KO#1	0.08667	-0,3709 to 0,5442	No	ns	0.891
														WT vs. CEP131KO#2	0.06667	-0,3909 to 0,5242	No	ns	0.9339
														CEP131KO#1 vs. CEP131KO#2	-0.02	-0,4776 to 0,4376	No	ns	0.9939
Source data for Fig. 2c
		Protein	Log2(FC)
		DENND1C	-1.95712
		TRAT1	-1.59055
		NLRC3	-1.34944
		CHD3	-1.25081
		APEX1	-1.11931
		SLF1	-1.02162
		RABGAP1	-0.983067
		MPP1	-0.907305
		SLC1A4	-0.902783
		TRAF5	-0.867892
		AKNA	-0.861425
		CROCC	-0.833653
		LUZP1	-0.776466
		KLHL22	-0.773983
		CDKL5	-0.733194
		CNTROB	-0.728524
		CKAP5	-0.725452
		SKI	-0.647618
		SERINC5	-0.644403
		CEP170	-0.634612
		H2AX	-0.630856
		SLAIN2	-0.621586
		CCDC15	-0.618585
		IFT88	-0.613564
		CEP70	-0.608662
		USP20	-0.578966
		CDK6	-0.569685
		DIS3L	-0.56093
		IST1	-0.547477
		CEP97	-0.546328
		AK6	-0.532071
		FLOT1	-0.531766
		DCTN3	-0.513267
		PCNA	-0.50947
		SSX2IP	-0.504344
		NAA40	-0.477943
		CETN3	-0.453892
		RGS14	-0.444702
		GNAI3	-0.443101
		UNC119	-0.43719
		BCL2L1	-0.406387
		CCNB2	-0.401014
		CEP44	-0.397117
		FLCN	-0.386687
		LCK	-0.36365
		NDRG1	-0.36273
		RABL6	-0.355857
		CLIC4	-0.337768
		KNSTRN	-0.330915
		SPICE1	-0.327343
		CLIP1	-0.323213
		CTSC	-0.311929
		PDE4DIP	-0.307122
		ZBED1	-0.305371
		NUMA1	-0.304864
		SKP1	-0.297008
		CCDC61	-0.291066
		TTC19	-0.290648
		MCM3	-0.289995
		MAPRE1	-0.286952
		HASPIN	-0.286698
		TUBGCP4	-0.284639
		ACTR1B	-0.264456
		CDC42	-0.262749
		TUBE1	-0.257033
		CEP135	-0.256684
		PRKACB	-0.250629
		CCDC22	-0.246172
		DYNLL2	-0.245707
		PSEN1	-0.243421
		CEP72	-0.242743
		CSNK1A1	-0.240077
		SPAG5	-0.238676
		NEK9	-0.234308
		CDK2	-0.233266
		CLASP1	-0.209366
		GSK3B	-0.204537
		PPP4R2	-0.199988
		BICD2	-0.197056
		DNM2	-0.196903
		SPPL2B	-0.191544
		CUL3	-0.184446
		CEP85L	-0.181068
		ATP6V0D1	-0.177858
		GEN1	-0.175248
		MAPKAPK2	-0.17116
		CEP41	-0.167857
		DCTN5	-0.1676
		CCDC88C	-0.162264
		CSNK1D	-0.15861
		FLII	-0.156055
		SPOUT1	-0.155634
		DYNC1LI2	-0.15475
		PXK	-0.154302
		PHAX	-0.148
		CKAP2L	-0.143268
		SKA3	-0.140092
		RRP7A	-0.136245
		CENPU	-0.135066
		CDK1	-0.134256
		PPP2R3C	-0.133982
		TAPT1	-0.133442
		HNRNPU	-0.131963
		RABEP2	-0.127503
		NUDT21	-0.123331
		RTRAF	-0.120755
		VPS4B	-0.119749
		HDAC6	-0.116814
		SNAP29	-0.114325
		GNAI2	-0.108382
		G6PD	-0.10595
		UPF3B	-0.105733
		FBXW11	-0.105552
		NDE1	-0.105096
		FAM161A	-0.101736
		PRKCQ	-0.0997941
		VPS4A	-0.0976794
		CEP250	-0.0964562
		SLC16A1	-0.0923263
		BRCA2	-0.0922481
		POC1A	-0.0910132
		PPP4R3B	-0.0869282
		CCNE1	-0.0857582
		C2CD3	-0.0827696
		PHF1	-0.0788549
		CENPJ	-0.0780556
		ITSN2	-0.0757202
		BOD1L1	-0.0747551
		TRIP4	-0.0743313
		KIF2A	-0.0733114
		ACADS	-0.0709159
		CCP110	-0.0673216
		SGO1	-0.0667169
		DDX3X	-0.0664011
		NME7	-0.0661699
		AAAS	-0.0635782
		PELO	-0.0625858
		UBN1	-0.0583338
		CCT8	-0.0547001
		NDN	-0.052441
		CEP85	-0.0511632
		HOXB4	-0.0508318
		YPEL5	-0.0492092
		CDK5RAP2	-0.0484732
		TMEM63A	-0.0456517
		NEK2	-0.0448463
		PRKAR1A	-0.0441174
		PCGF5	-0.0421544
		MECP2	-0.0410935
		STIL	-0.0406305
		PLEKHA7	-0.0396019
		TPGS1	-0.0393651
		BCAS2	-0.0392495
		ROCK2	-0.0384293
		WRN	-0.0366199
		MFAP1	-0.035716
		POC5	-0.0348828
		DTL	-0.0346804
		DDX11	-0.0346236
		TACC3	-0.0345933
		HMMR	-0.0335026
		TUBG1	-0.0325767
		PJA2	-0.0323372
		PAFAH1B1	-0.0313511
		RAB23	-0.0297892
		CEP76	-0.0294975
		DHX9	-0.0245931
		MPLKIP	-0.0242623
		NDC80	-0.0208247
		AKAP9	-0.020773
		KIF15	-0.0155209
		PRKAR2A	-0.0152092
		NPM1	-0.0149913
		GIT1	-0.0136066
		NUBP2	-0.0134393
		CD2AP	-0.0123821
		UBR4	-0.0123308
		IFT22	-0.011506
		RBM39	-0.0114903
		DPF2	-0.00839673
		EXOC7	-0.00723185
		CENPF	-0.00677753
		DCTN2	-0.00629612
		CCT4	-0.00227238
		MKS1	-0.00144287
		TGIF2	-0.000959581
		CEP131	0
		TTC8	0
		AURKA	0.00296409
		BBS4	0.0043975
		WRAP73	0.00458759
		OLA1	0.00543061
		WDR62	0.00611114
		RAPGEF6	0.00749724
		CDC45	0.00789352
		CNOT6	0.00916322
		CEP192	0.00988672
		ACTR1A	0.010892
		NUP62	0.0116808
		DCAF12	0.0118141
		CEP78	0.0124284
		HAUS4	0.0156039
		ECPAS	0.0186384
		RIC8B	0.0189174
		CEP162	0.0204482
		NEK1	0.0209995
		DCTN4	0.0225182
		ACTR8	0.0233807
		C2CD5	0.0275687
		SNX10	0.0278076
		ZBTB1	0.0321836
		DYNC1H1	0.0329564
		LRRC45	0.0346742
		HSPB11	0.0353028
		BICD1	0.036535
		CEP350	0.0374231
		ZFYVE19	0.0382381
		ARHGEF7	0.0388002
		TUBGCP6	0.0405769
		RPS7	0.0430547
		DCTN6	0.047396
		HAUS3	0.0502747
		SAC3D1	0.0503077
		NUP93	0.0510662
		IFT27	0.0565337
		NIT2	0.0565892
		KIF3A	0.0566533
		PSMB5	0.0568852
		DCAF13	0.0573351
		RBBP6	0.0585901
		EXOC4	0.0615852
		DCTN1	0.0621757
		CEP43	0.062838
		TSEN2	0.06486
		ZFYVE26	0.0684428
		PRKACA	0.070124
		CEP290	0.0706537
		APC	0.0716606
		LEO1	0.0724136
		ARL2BP	0.0735111
		PSMA1	0.0747354
		CSDE1	0.0778975
		CCDC77	0.0853811
		AURKB	0.0861257
		RUVBL2	0.0868272
		DYNLL1	0.0869248
		UXT	0.0872571
		HAUS8	0.0873482
		HAUS5	0.0893948
		RAD18	0.0919493
		CHD4	0.0924757
		MDH1	0.0942426
		ARL2	0.0955271
		CSPP1	0.0958725
		TTI2	0.0964485
		YTHDF2	0.0967378
		CTDP1	0.0978842
		ABRAXAS2	0.0999081
		WDR13	0.100914
		IQCB1	0.103929
		KLHL12	0.104395
		CCT5	0.106877
		UVRAG	0.108043
		HAUS1	0.108153
		DYNC1I2	0.117779
		KEAP1	0.118664
		PODXL	0.120833
		SSNA1	0.122711
		CTNNBL1	0.124384
		DYNC1LI1	0.125311
		ERC1	0.127238
		MAP1S	0.128472
		CDC20	0.131243
		DYNLRB1	0.135193
		PPP2R5A	0.135355
		SMAD4	0.139409
		GLE1	0.142458
		MASTL	0.146137
		MIB1	0.146662
		CDK5RAP3	0.152888
		LRIF1	0.154569
		HSF1	0.15552
		FSD1	0.155841
		CAMSAP3	0.156629
		CYLD	0.156833
		RAB8A	0.15992
		PLK1	0.164962
		CETN2	0.167255
		RASSF7	0.16879
		BBS7	0.170691
		SKA1	0.172181
		TUBGCP2	0.172474
		SPAST	0.173237
		DYNC2I2	0.174509
		HAUS6	0.175103
		SASS6	0.175994
		CKAP2	0.180162
		FRMD8	0.184178
		NDEL1	0.184701
		KIF2C	0.193446
		CEP57	0.196443
		ASPM	0.197922
		ATP6V1D	0.205228
		PPP1R12A	0.208424
		TUBGCP3	0.209841
		BBS1	0.210173
		ALMS1	0.212452
		MVB12A	0.213219
		VPS37A	0.213313
		TCP1	0.217722
		MAD1L1	0.22617
		RABL2B	0.229161
		HOOK3	0.23264
		PCM1	0.233737
		DLGAP5	0.235853
		TXNDC9	0.236005
		EYA3	0.239657
		MIEN1	0.243818
		NEDD1	0.243833
		CEP120	0.245266
		TBCD	0.247613
		GPAA1	0.247918
		MZT2B	0.249863
		CDC27	0.250082
		PCNT	0.250592
		KIF20B	0.252058
		PKN2	0.267723
		CCDC14	0.272951
		BCCIP	0.274141
		CAPN7	0.278686
		CEP55	0.281517
		ARL3	0.281876
		NPHP4	0.286104
		DYNC2LI1	0.29175
		CDC16	0.293196
		KATNA1	0.295227
		CCNB1	0.295379
		KIFAP3	0.297491
		PPP1R35	0.307746
		SIRT2	0.309052
		ORC2	0.311638
		KIF5B	0.314576
		CEP95	0.315347
		SDCCAG8	0.342878
		LIMK2	0.359776
		KIF23	0.373369
		DDHD2	0.382879
		JTB	0.391835
		EMD	0.405924
		HAUS2	0.417782
		RANBP1	0.42451
		TTC26	0.425811
		HMBOX1	0.434916
		MID1	0.436304
		TAP1	0.437166
		KIF3B	0.440871
		ILRUN	0.455231
		CIR1	0.459725
		RAD51D	0.469854
		NIN	0.490958
		ODF2	0.491187
		CEP63	0.49915
		HK2	0.512569
		RPGR	0.518917
		PCLAF	0.543733
		PIBF1	0.579222
		PRKAR2B	0.589735
		CENATAC	0.590213
		KATNB1	0.592846
		HOOK2	0.595014
		TUBGCP5	0.619501
		CTNNB1	0.631479
		CCDC88A	0.639587
		TNKS	0.647901
		CEP128	0.667057
		IFT140	0.696715
		CHEK1	0.712313
		RILPL2	0.743699
		WDR35	0.812068
		CEP152	0.89124
		RTTN	0.937544
		ESPL1	0.998789
		SPAG9	1.04232
		ID1	1.31324
		CFAP58	1.38255
Source data for Fig. 2d
	Names	total	elements		Names	total	elements		Names	total	elements
	PCM1KO and CEP131KO#1	63			PCM1KO	515	NRADD		CEP131KO#1	817	ESPL1
			BID				ERGIC1				RRN3
			ANXA1				ARHGEF10L				DBNL
			FBXW8				TUT1				COBLL1
			RHOC				DHCR24				PIGX
			EIF2B3				PFKP				GRAP2
			IDH2				NHLRC3				ITGA5
			IRS1				ESYT1				LPP
			NFIL3				PLAU				PTPRCAP
			DSG2				GALNT3				TNIK
			CBR4				EPB41L4A				PDHA1
			ALDH1A2				STYK1				LRRC41
			GAA				SENP1				ARV1
			MICALL1				CA13				PRADC1
			PROSER2				CENPQ				CEP70
			KIF21A				PACSIN2				POLR2L
			ANKRD54				SERPINB5				PXYLP1
			ARRB1				FNBP1L				IFT122
			FAM107B				COL4A5				RIDA
			TPRN				CCNB1				SQOR
			PSMB8				GM7298				PCMTD2
			TUBB3				ZNF131				APOBEC3D
			AMACR				SMARCC1				DENND11
			HNRNPH3				AMBRA1				ZBED3
			FAF2				MSH3				SLC38A5
			ANXA5				RAB3IP				TOPBP1
			ATF7IP				DSP				HOMER3
			STK39				SQRDL				SEMA4D
			ARHGDIB				PTPRE				MREG
			RAB24				DPYSL2				BAK1
			LMO7				GOLM1				AP3S2
			PRKAR2B				UNC5B				FBXL6
			SLC12A7				NUDT17				PDLIM2
			BDH1				SDHB				TTC37
			DAB2				IGSF3				PTK2B
			PARP12				AK3				GSTCD
			TBCE				LONP1				COPS7A
			PDLIM1				ZFYVE1				CD1D
			AK4				TGOLN1				RNF41
			UBE2C				GJA1				SPIN2B
			TMED8				RPS6KA5				FLVCR1
			SLC1A4				ECH1				SH2D1A
			CLPTM1L				TGM2				USP20
			PLPP6				MECP2				BET1L
			ACSL1				BASP1				CHD1
			LGALS9				CLDN4				NAT10
			SPINT1				GM5424|ASS1				TCEANC2
			DBN1				Q9CYZ6				ZFP3
			PTPN6				GTPBP1				RHOT1
			BPHL				SKT|ETL4				B4GALNT1
			MYO7A				SYNGR3				ZNF219
			IFNGR1				EML1				RAB3GAP1
			GTPBP6				CLN5				PHKG2
			ATP6V0A1				DGKH				CMPK2
			PALD1				EIF2S3Y				CROCC
			RASA1				MPP7				LUZP1
			SETD7				CACNB3				PRKCB
			NNT				DYSF				RXRA
			PDSS2				GBP7				CLCC1
			CAST				NPC2				PDLIM7
			RASA3				SFR1				HLA-H
			ADD2				LGALS1				PALLD
			SYNGR1				MYO6				ANXA3
							RAP1GAP2				ARHGEF12
							DSTN				NFATC1
							ALDH2				LRRC8C
							GMPR				RAC2
							DAPK3				ATL2
							SEMA3A				UAP1L1
							SORT1				RAB33B
							PLIN2				AARS1
							DTX3L				YOD1
							CRELD2				LNPEP
							TSPAN8				SEPTIN1
							CKB				TRAF5
							GOLPH3				GARS1
							ALCAM				WDR54
							GPD1				CST7
							BCAM				SELL
							PTRF				GNAS
							DCLK1				KATNB1
							CDC42EP3				SLC16A7
							LDHB				TSPAN13
							PTMS				PPIL1
							TTLL4				CD38
							PIH1D1				THYN1
							MYO5C				APEH
							SARS				LAIR1
							NRP2				GIMAP1
							ENDOG				SRPRA
							NCAM1				CEP170
							ITGA1				CASP10
							GBP9				CORO2A
							ARL4C				TMEM223
							SULT1C2				RAB37
							LEMD2				PPP1R3D
							IRF6				HSPD1
							CENPU				SIPA1
							APOL9A				MZB1
							H2AFV|H2AFZ				ADH5
							NQO2				SLC25A16
							DSC2				UBR3
							HIST1H1A				LAMP3
							SNCA|SNCB				CHEK1
							ANTXR2				CD82
							FADS2				LRRC58
							HSPA4L				SETDB1
							TDRKH				TJAP1
							RGS19				ADI1
							CENPO				ATP13A3
							ASAH1				ACOX1
							Q3TQI7				SAMSN1
							BST1				IFT140
							PARP14				RWDD4
							GRSF1				QPRT
							DHFR				PIBF1
							GGA1				TWF1
							VILL				ID1
							ACO2				EEF1AKMT4
							TPMT				ZNHIT1
							COQ10B				RAP1GAP
							IFIT2				PCK2
							SORCS2				DNMT3B
							THBD				MYEF2
							SRR				CUSTOS
							YWHAZ				CTSW
							CHKB				BCL9
							KLHL9				WDR19
							NOL3				RCSD1
							UIMC1				STMN3
							PPL				GRK3
							CEP131				POLG
							RRAD				LETM1
							CHMP6				NIPSNAP1
							MIA2				RAG1
							MTG1				CHD3
							CASC4				GMFG
							ZFPM2				CTSV
							ANXA6				PRRC2B
							LIMA1				BDH2
							SMPD1				UQCC1
							EHBP1L1				DPYD
							SIRT2				ARHGEF2
							SUB1				APPBP2
							RPAP3				TRBV12-3;TRBV12-4
							EFCAB14				ZNF318
							LYST				CDH2
							WWC1				PTRH1
							ANKRD46				IKZF3
							FST				ARHGAP4
							LXN				COA5
							GM44596|NRIP2				AHCYL2
							LDLR				SCD5
							GGPS1				WDR6
							ITGB6				TM6SF1
							SDC4				CD53
							PGM1				VPS36
							AKR1B8				ORMDL3
							NAB2				ITFG2
							DCLK2				AKNA
							HELZ2				HPS4
							CMC1				DHX40
							BICD1				HGH1
							Q9CR55				NDUFB4
							HERC6				RPUSD3
							SLC38A2				PCCB
							PHGDH				PEX1
							DPYSL5				TUSC2
							USP25				COMMD5
							FDFT1				HDHD2
							ENO2				ARHGAP15
							PTGS2				SLC9A3R1
							SUMF1				NRAS
							SEPT9				CROT
							NPR3				AGTRAP
							CBS				FRYL
							LIPA				RPL22L1
							GALC				IGLL1
							GRPEL2				NADSYN1
							SNTA1				MAGEA9
							GBP2				SMPD2
							H2AFY2				MTR
							HK1				PXMP2
							HEXB				FAM126B
							ICE1				MAD2L1
							GALNT12				ZNF711
							PTER				SHFL
							CTH				CC2D1A
							1110002E22RIK				TRAT1
							PLEKHO2				BICRAL
							PFKFB3				SORBS2
							MCAM				UBE2N
							ITIH3				ZNF672
							AKR1B1|AKR1B3				RIMBP3
							IRS2				FTL
							GALNT7				ZNF747
							SFN				PFKL
							PODXL				PIGL
							RND3				FLOT2
							RRBP1				SLBP
							ALDH7A1				MAP4K1
							GRTP1				JMJD7
							ITGB8				SH3BGRL
							PCBD2				SCN3A
							RCN1				HPF1
							MAP6				PPM1H
							PFKM				USP13
							AIF1L				FBXW4
							ITGA2				STUB1
							GRAMD4				ILK
							S100A6				POLRMT
							MME				LEF1
							SPRR1A				TTC13
							SUN2				GTSF1
							UTP23				CDK6
							SCEL				SELENOH
							BLOC1S5				PRR36
							PFDN5				CSK
							ARSA				PACSIN3
							PPT1				SNAP25
							PICK1				CTSB
							DYNC2H1				JUND
							RAB31				NDRG2
							AIP				PXN
							MB21D1				MTFMT
							RDH11				RAPGEF1
							PARS2				GANAB
							SPATS2				MPV17L2
							HUNK				GSN
							NAA40				DGKZ
							PANK3				ZYX
							GBP4				PAWR
							PKP2				SH3KBP1
							TRIP13				SH3GL3
							STAT1				MTMR12
							CTGF				MAPRE3
							TROAP				RIF1
							ECI2				ZNF516
							SNX7				UNC13D
							IVD				LARP1
							H1F0				PMVK
							EPCAM				MPC2
							TRIM47				NEU3
							MTX3				LGALS3BP
							APOBEC3				RARS2
							SLC25A24				CARS2
							ISG15				THY1
							PARP8				LIMD2
							FAM84B				DDX60
							RFK				TWF2
							CCDC68				PECR
							TMEM194|NEMP1				SH2B1
							SH2D4A				CD7
							EIF4B				DPP7
							DTD1				SCD
							TAGLN				ASIC1
							C4B				SPAG9
							FAM3C				YDJC
							GPC4				ATP6AP1
							COL4A2				TERF2
							DNM3				CAPG
							OBSL1				MPP1
							ZFP825				TTC39C
							GRB10				CENATAC
							EPPK1				ARHGAP25
							ZCCHC6				EMC9
							SEPT4				THOC7
							SREK1IP1				NDUFA4
							LMAN2				MT-ND4
							CGNL1				EBF3
							SLC11A2				CEP83
							COTL1				NT5DC3
							GBP10				DDAH2
							MYH14				KBTBD11
							EMB				RASAL3
							MARCKS				CTNNB1
							AXL				GATD1
							Q91Z58				RABGAP1
							SYNE3				ZNF362
							AKR1C13				CAMLG
							ACOT13				UBE2J1
							BST2				MTCH1
							OPTN				FBXW9
							SFXN1				RNF150
							0610010F05RIK|KIAA1841				WDR4
							TEP1				DNMT3A
							UGDH				POTEKP
							CYP2S1				ORMDL1
							SDCBP				SAFB2
							EPN3				ITGA6
							NOL12				VPS16
							STARD10				SLC7A6OS
							CERS5				TNKS
							LRP1				FLNB
							RIPK3				KDM8
							JMJD6				MTIF3
							DIP2B				ADD1
							SNX18				MFSD10
							ETFDH				WAS
							TAP2				ITPRIPL1
							NDUFAF2				SEMA7A
							GNAI1				MTSS2
							EGFR				GABARAPL1
							FMNL3				PLEKHA1
							SP1				KLF12
							MGA				ARHGEF18
							AFAP1				CYP2D6;CYP2D7
							PGAP1				CCNDBP1
							SIRT5				SNUPN
							CBR3				ZCCHC3
							JMY				ERCC8
							CYB5R1				MAPK7
							VNN1				NUDT22
							PLCD1				GPX4
							DDX3Y				CALB2
							LGALS3				MINDY3
							CDH1				RNF168
							SOGA3				ISG20L2
							IFIT1				DMXL1
							PDP2				COMTD1
							HIST1H2AK				CALCOCO2
							NPEPL1				SPATS2L
							RPS6KA4				ITK
							RHOB				CASP7
							RALA				IFITM1;IFITM2;IFITM3
							ZBTB21				PRMT6
							PFDN1				HSD17B7
							MINPP1				SELENOS
							EYA3				TMEM263
							MARK2				SIT1
							ATP6V0C				NHEJ1
							PHYHIPL				ELL
							PABPC4				PIK3CD
							ARL6IP5				SCARB1
							IFI30				NELFB
							RASSF2				SLC7A11
							IAH1				GIMAP6
							TACSTD2				PPP1R12C
							DNPH1				APEX1
							BCKDHA				ARPC1A
							ESCO1				SLC5A3
							CAV1				ITPR2
							PCM1				TRMT2B
							THBS1				VPS13A
							PHF2				DHRS7B
							ALDH1A1				C1orf131
							BCL2L1				OSBPL6
							MOCOS				ASB1
							LRP2				NSUN3
							MTDH				LCMT2
							GBAS				BHLHB9
							CTBS				MLLT3
							TARBP2				DTWD2
							PPM1L				PLOD3
							WBP2				POU3F2
							STAP2				MCAT
							TRAF1				UROS
							SCAMP1				KLHL25
							OAS1A|OAS1G				KRI1
							MAP2				CHKA
							RAB32				MRPL9
							ADCY6				MFSD14B
							SLC25A19				SLC23A3
							IBTK				PYM1
							RTP4				CPPED1
							HSF1				AP3B2
							TNIP1				MAP4K5
							CELF2				ICAM2
							SLC29A1				SH3GL1
							GDI2				LASP1
							MINA				SKIV2L
							CYB5R3				RALB
							ESYT2				PSRC1
							PDE4B				RGPD1;RGPD2
							IRGM1				CLIC1
							RRM1				MCL1
							IL1RN				RESF1
							SEC14L2				PRR11
							S100A10				PRNP
							TMX1				AGA
							CADM1				ALKBH7
							ZFYVE16				ZC2HC1A
							MECOM				SHMT1
							DDX17				AMPD3
							FILIP1L				CCND3
							NACC1				ADA
							NMI				PIN4
							IFI35				HMGXB4
							ESRP1				CCDC93
							PEO1				SRSF8
							NADK				PSME4
							AKAP8L				PTPN7
							FYTTD1				BLVRB
							SLC25A10				STMN1
							MAP1B				SLAMF6
							SMN1				LSAMP
							GLS				PSME1
							STAT2				ATP2A3
							REL				NLRX1
							ICA1				MVB12B
							TSPAN6				NUP210
							PLEKHH3				EFEMP1
							RSAD2				FAM120C
							PLPP3				TCTN3
							TGFBR2				WFS1
							MSLN				MOCS1
							COBL				FKBP8
							DTD2				PARP1
							PTGFRN				GLCCI1
							SUCO				ACAP1
							IFI204				PDIA5
							EHD1				NCKAP1
							FERMT1				HMGCR
							EFCC1				SMIM24
							CENPP				HACD1
							CUL7				HLCS
							CPOX				EML2
							HSPA1B				RILPL2
							GSTO1				TGM1
							NOLC1				TMA16
							ALG5				MOB3A
							DDX58				GFM2
							PTPMT1				MCCC1
							CDC34				ADARB1
							CSTB				SMIM4
							ECHDC2				ZC4H2
							SLC6A9				OPLAH
							RHPN2				UBASH3B
							STAMBPL1				CD1B
							CISD1				EEF2
							SERF2				EPHA3
							9530068E07RIK|KCT2				PYCR3
							MAPK8IP3				DRC7;MAP7D2
							PPIC				ERAP2
							IMPDH1				RABIF
							GMNN				SLC2A14;SLC2A3
							IFIH1				SERPINB8
							YBX3				TMED3
							SHTN1				ABHD5
							LMCD1				FCGRT
							METTL7A1				SKAP1
							ARL15				SEPTIN5
							MANBA				ADA2
							ANK3				NXN
							SIX1				UROD
							IGTP				MTFR2
							CALD1				EIF2B4
							PFDN4				EIF5B
							TFCP2				ZNF580
							LCN2				SACS
							WRNIP1				SERPINH1
							GKAP1				TFAM
							PKP3				PLCG2
							CBX5				CCDC117
							CTSH				ARHGAP9
							DEK				PSAP
							LGALS8				HECTD1
							FBXO18				PRAG1
							F3				RAD23A
							CTSZ				TLN2
							MYL6B				TBCEL
							SYNPO				STX17
							LMNA				ACY1
							TRIT1				SERINC5
							TATDN1				GMPPB
							OASL1				PCLAF
							RBFA				EAPP
							CLTB				TFB2M
							IFI205B				AARSD1
							ERRFI1				ROMO1
							CNNM2				MFGE8
							TLR2				PFKFB2
							GALNS				METAP1D
							TMLHE				PNMA2
							AHNAK2				LIME1
							ABCA5				DNASE2
							CEBPB				MAP2K5
							MAGED2				SRXN1
							ALKBH3				UBE2R2
							MAGED1				CYTH2;CYTH3
							NAGK				PYGL
							ADAMTS5				CTSG
							IRF9				G3BP2
							PARP9				CHD7
							CYP4A12B|CYP4A12A				LRRK1
							CDA				NARF
							MGRN1				FYB1
							PPP2R3A				ALOX5AP
							TRIM25				AASS
							TGTP				GGT1;GGT2;GGT3P
							HEXA				RAP1B
							CASP12				POGLUT2
							OGDHL				SFT2D3
							SEPN1				INA
							PZP				TACC1
							EEA1				USP46
							LTBP3				DERPC
							ANO6				CAPRIN1
							EVPL				SDF4
							CISD3				NQO1
							GULP1				TFDP1
							SEMA3C				FBXO9
							MLYCD				MEX3A
							ZFP706|ZNF706				PACS1
							S100A13				GIMAP7
							APP				FSCN1
							PPWD1				CHI3L2
							BCKDHB				CEP97
							LETMD1				NKX3-1
							HDAC6				CHD2
							IFIT3				SNX9
							OAT				WDR74
							WLS				RTTN
							DCAF8				NOPCHAP1
							H2AFY				BRI3
											PLCL1
											TCAF2
											PSAT1
											GIMAP4
											TDG
											UFD1
											COX18
											OGFOD3
											CD28
											PAFAH2
											WDR35
											TTC8
											H6PD
											XPA
											PSD4
											HOOK2
											TAX1BP3
											PEX3
											AZGP1
											SLAIN2
											AMMECR1L
											SKI
											ENDOD1
											BIN2
											UBOX5
											CORO1A
											HK2
											ZUP1
											COMMD10
											FBLN2
											BORCS6
											SLC20A1
											MAPK8
											SLC27A4
											KLHL22
											MTRF1L
											FAR1
											GOLGA2
											ABAT
											VAMP5
											RNASEL
											H2AX
											SCARB2
											JARID2
											AEBP1
											AFDN
											ANKRD44
											UBE2H
											ELOF1
											TMEM164
											MTRES1
											C15orf39
											TIMMDC1
											ERBIN
											FAM172A
											PAFAH1B2
											ETS1
											ZNF121
											ASNS
											MRPL49
											RHOT2
											CDKN2AIP
											PPP1R9B
											FER
											NAIF1
											VAMP3
											CHEK2
											FRK
											CD247
											FAM98C
											ACAD10
											ELF2
											FBXL17
											OTUD5
											CYP51A1
											IST1
											TRAC
											CHST12
											NPLOC4
											LRSAM1
											RB1
											GSTM3
											CAMK1D
											MT-ND5
											PTPRA
											DYNC1I1
											ADSL
											NFATC2
											GAS2
											CD48
											TP53I11
											METTL7A
											NSFL1C
											ITM2A
											MRPL27
											ZBED4
											SSR1
											BAP18
											STK35
											CAPN5
											IDH3G
											APOBEC3C
											DNAJB2
											SNF8
											ARHGEF1
											BCDIN3D
											PLEKHA2
											CLYBL
											LRRC1
											MSRA
											ESCO2
											SLC39A3
											PCCA
											PCBD1
											TRMT10A
											GNB5
											MKRN3
											IL16
											TMEM243
											VCL
											UBTD2
											ATP6AP2
											SLF1
											LCP2
											IRGQ
											SLFN11
											OSBPL2
											SPATA5
											DENND1C
											FAAP100
											CCDC15
											CD1E
											SHPK
											MBIP
											PDCD11
											TMEM115
											CRTC3
											INSR
											EXOG
											NT5C2
											PDK1
											UBE2E2
											SLC39A10
											GAS7
											MAGED4
											RGP1
											NCK1
											DGKE
											FAM53B
											HLA-B
											PTBP2
											AGAP3
											C7orf25
											MT-CO2
											GCAT
											CPNE1
											VANGL1
											CORO7
											MFSD4B
											NUDCD3
											FLOT1
											MBP
											HNRNPLL
											ZMIZ1
											DOK2
											ZNF462
											CFAP97
											UGP2
											CUTC
											EIF4A2
											RPGR
											PTGR2
											TSR1
											MYO1G
											SEPTIN8
											HSD17B12
											TJP2
											RNF149
											AZI2
											WDR37
											CHURC1
											PLEKHF1
											RALGAPA1
											KLC2
											SMARCAD1
											SSX2IP
											CKAP5
											MICAL1
											SELENOO
											ZHX1
											VRK3
											KYAT3
											BOLA3
											GFRA1
											TUBB8
											TMEM135
											MRPL16
											CEP152
											SYVN1
											TUBGCP5
											SMARCA2
											XYLB
											WIPF1
											RBM27
											UST
											MBOAT7
											AIG1
											PMS1
											BCL11A
											SNTB1
											DIS3L
											HMGCS1
											SAMD9
											HDGF
											SH3GL2
											KCTD12
											BOLA1
											PSPC1
											CPT1A
											FCSK
											LMO1
											SREBF1
											DNTT
											DCTD
											AMPD2
											SEPHS2
											NUDT15
											IFNAR2
											RNF13
											TAPR1
											PRAME
											TEX30
											LARS2
											SRSF5
											SLC25A38
											CEP128
											PHF10
											APLF
											PEX5L
											ANKMY2
											PSME2
											DLX1
											DNAJB14
											RTL6
											ERN1
											CYBRD1
											MTCH2
											RFLNB
											TREX1
											PSMB10
											PTDSS2
											BMP2K
											KDSR
											SESN2
											CDKN3
											ITPRIP
											SLC4A4
											AP2A2
											EPM2AIP1
											WAC
											TIFA
											FDPS
											ZNF816
											NCOA4
											TRIM36
											RMI2
											P3H3
											MSANTD2
											FCHO2
											ABCB8
											PRKCA
											EVL
											YIPF3
											GPAT3
											SKA2
											ITGAL
											RBM48
											SAR1B
											VAV1
											BTG3
											PAK2
											UBXN2A
											AS3MT
											PNPLA2
											ERCC2
											FAM171A2
											STT3B
											TRMU
											C9
											SNX17
											NLRC3
											SPART
											CD1C
											MAGEA4
											CCDC88A
											CKAP4
											HCLS1
											METTL1
											RAP1GDS1
											RNASEH1
											IQGAP2
											MPST

## Sheet: Fig.2e and 2f
Source data for Fig. 2e
#category	term ID	term description	observed gene count	background gene count	strength	false discovery rate	-log10 FDR	matching proteins in your network (IDs)	matching proteins in your network (labels)
KEGG	hsa04650	Natural killer cell mediated cytotoxicity	20	121	0.77	0	6.197226275	9606.ENSP00000046794.9606.ENSP00000249071.9606.ENSP00000305355.9606.ENSP00000318822.9606.ENSP00000343957.9606.ENSP00000349252.9606.ENSP00000354782.9606.ENSP00000356713.9606.ENSP00000358548.9606.ENSP00000360181.9606.ENSP00000366563.9606.ENSP00000379330.9606.ENSP00000380638.9606.ENSP00000389377.9606.ENSP00000391592.9606.ENSP00000408695.9606.ENSP00000415283.9606.ENSP00000472929.9606.ENSP00000482457.…	LCP2.RAC2.PRKCB.BID.IFNAR2.ITGAL.CD247.IFNGR1.NRAS.SH2D1A.PIK3CD.NFATC2.PTK2B.NFATC1.PTPN6.PRKCA.ICAM2.VAV1.PLCG2.CD48
KEGG	hsa04660	T cell receptor signaling pathway	14	101	0.69	0	3.251811973	9606.ENSP00000046794.9606.ENSP00000314067.9606.ENSP00000324890.9606.ENSP00000339186.9606.ENSP00000354782.9606.ENSP00000358548.9606.ENSP00000366563.9606.ENSP00000378974.9606.ENSP00000379330.9606.ENSP00000389377.9606.ENSP00000391592.9606.ENSP00000398655.9606.ENSP00000417273.9606.ENSP00000472929	LCP2.PAK2.CD28.GRAP2.CD247.NRAS.PIK3CD.MAPK8.NFATC2.NFATC1.PTPN6.ITK.NCK1.VAV1
KEGG	hsa04015	Rap1 signaling pathway	18	202	0.5	0	2.455931956	9606.ENSP00000046794.9606.ENSP00000249071.9606.ENSP00000250559.9606.ENSP00000272519.9606.ENSP00000303830.9606.ENSP00000305355.9606.ENSP00000338171.9606.ENSP00000349252.9606.ENSP00000358548.9606.ENSP00000360141.9606.ENSP00000361263.9606.ENSP00000366563.9606.ENSP00000376652.9606.ENSP00000377771.9606.ENSP00000408695.9606.ENSP00000434033.9606.ENSP00000453508.9606.ENSP00000472929	LCP2.RAC2.RAP1B.RALB.INSR.PRKCB.SKAP1.ITGAL.NRAS.GNAS.RAPGEF1.PIK3CD.EVL.SIPA1.PRKCA.RAP1GAP.TLN2.VAV1
KEGG	hsa04141	Protein processing in endoplasmic reticulum	16	165	0.54	0	2.455931956	9606.ENSP00000226760.9606.ENSP00000244763.9606.ENSP00000295770.9606.ENSP00000312107.9606.ENSP00000326813.9606.ENSP00000338019.9606.ENSP00000363591.9606.ENSP00000366395.9606.ENSP00000367265.9606.ENSP00000378974.9606.ENSP00000381282.9606.ENSP00000385432.9606.ENSP00000401445.9606.ENSP00000418529.9606.ENSP00000451261.9606.ENSP00000467024	WFS1.SSR1.STT3B.UBXN2A.YOD1.DNAJB2.BAK1.SYVN1.CKAP4.MAPK8.VIMP.SAR1B.ERN1.NSFL1C.UBE2J1.RAD23A
KEGG	hsa04670	Leukocyte transendothelial migration	13	109	0.63	0	2.455931956	9606.ENSP00000211998.9606.ENSP00000249071.9606.ENSP00000250559.9606.ENSP00000284240.9606.ENSP00000305355.9606.ENSP00000349252.9606.ENSP00000366563.9606.ENSP00000377771.9606.ENSP00000380638.9606.ENSP00000398655.9606.ENSP00000408695.9606.ENSP00000472929.9606.ENSP00000482457	VCL.RAC2.RAP1B.THY1.PRKCB.ITGAL.PIK3CD.SIPA1.PTK2B.ITK.PRKCA.VAV1.PLCG2
KEGG	hsa05170	Human immunodeficiency virus 1 infection	17	204	0.47	0.01	2.107905397	9606.ENSP00000249071.9606.ENSP00000261464.9606.ENSP00000261837.9606.ENSP00000305355.9606.ENSP00000314067.9606.ENSP00000318822.9606.ENSP00000354782.9606.ENSP00000355340.9606.ENSP00000358548.9606.ENSP00000363591.9606.ENSP00000366563.9606.ENSP00000378974.9606.ENSP00000379330.9606.ENSP00000380638.9606.ENSP00000389377.9606.ENSP00000408695.9606.ENSP00000482457	RAC2.TRAF5.GNB5.PRKCB.PAK2.BID.CD247.APOBEC3C.NRAS.BAK1.PIK3CD.MAPK8.NFATC2.PTK2B.NFATC1.PRKCA.PLCG2
KEGG	hsa04210	Apoptosis	13	132	0.54	0.01	2.045757491	9606.ENSP00000286186.9606.ENSP00000311300.9606.ENSP00000318822.9606.ENSP00000345672.9606.ENSP00000355759.9606.ENSP00000358022.9606.ENSP00000358327.9606.ENSP00000358548.9606.ENSP00000363591.9606.ENSP00000366563.9606.ENSP00000378974.9606.ENSP00000401445.9606.ENSP00000445052	CASP10.CTSW.BID.CTSB.PARP1.MCL1.CASP7.NRAS.BAK1.PIK3CD.MAPK8.ERN1.CTSV
KEGG	hsa04520	Adherens junction	9	67	0.68	0.01	2.045757491	9606.ENSP00000211998.9606.ENSP00000249071.9606.ENSP00000265165.9606.ENSP00000281092.9606.ENSP00000303830.9606.ENSP00000340279.9606.ENSP00000365891.9606.ENSP00000391592.9606.ENSP00000433352	VCL.RAC2.LEF1.FER.INSR.SSX2IP.WAS.PTPN6.LMO7
KEGG	hsa04664	Fc epsilon RI signaling pathway	9	66	0.68	0.01	2.045757491	9606.ENSP00000046794.9606.ENSP00000249071.9606.ENSP00000358548.9606.ENSP00000366563.9606.ENSP00000378974.9606.ENSP00000408695.9606.ENSP00000472929.9606.ENSP00000479870.9606.ENSP00000482457	LCP2.RAC2.NRAS.PIK3CD.MAPK8.PRKCA.VAV1.ALOX5AP.PLCG2
KEGG	hsa05223	Non-small cell lung cancer	9	68	0.67	0.01	2.045757491	9606.ENSP00000265734.9606.ENSP00000267163.9606.ENSP00000305355.9606.ENSP00000358548.9606.ENSP00000363591.9606.ENSP00000366563.9606.ENSP00000408695.9606.ENSP00000419692.9606.ENSP00000482457	CDK6.RB1.PRKCB.NRAS.BAK1.PIK3CD.PRKCA.RXRA.PLCG2
KEGG	hsa05206	MicroRNAs in cancer	14	160	0.49	0.01	1.991399828	9606.ENSP00000264709.9606.ENSP00000265734.9606.ENSP00000293379.9606.ENSP00000305355.9606.ENSP00000311005.9606.ENSP00000328547.9606.ENSP00000358022.9606.ENSP00000358548.9606.ENSP00000363591.9606.ENSP00000366563.9606.ENSP00000371798.9606.ENSP00000408695.9606.ENSP00000410452.9606.ENSP00000482457	DNMT3A.CDK6.ITGA5.PRKCB.MAPK7.DNMT3B.MCL1.NRAS.BAK1.PIK3CD.FSCN1.PRKCA.STMN1.PLCG2
KEGG	hsa05135	Yersinia infection	12	125	0.53	0.01	1.974694135	9606.ENSP00000046794.9606.ENSP00000249071.9606.ENSP00000293379.9606.ENSP00000337261.9606.ENSP00000365891.9606.ENSP00000366563.9606.ENSP00000376330.9606.ENSP00000378974.9606.ENSP00000379330.9606.ENSP00000380638.9606.ENSP00000389377.9606.ENSP00000472929	LCP2.RAC2.ITGA5.ARHGEF1.WAS.PIK3CD.WIPF1.MAPK8.NFATC2.PTK2B.NFATC1.VAV1
KEGG	hsa05214	Glioma	9	72	0.65	0.01	1.974694135	9606.ENSP00000265734.9606.ENSP00000267163.9606.ENSP00000305355.9606.ENSP00000358548.9606.ENSP00000363591.9606.ENSP00000366563.9606.ENSP00000408695.9606.ENSP00000478874.9606.ENSP00000482457	CDK6.RB1.PRKCB.NRAS.BAK1.PIK3CD.PRKCA.CAMK1D.PLCG2
KEGG	hsa05167	Kaposi sarcoma-associated herpesvirus infection	15	187	0.45	0.01	1.931814138	9606.ENSP00000261837.9606.ENSP00000265165.9606.ENSP00000265734.9606.ENSP00000266458.9606.ENSP00000267163.9606.ENSP00000318822.9606.ENSP00000343957.9606.ENSP00000356713.9606.ENSP00000358548.9606.ENSP00000363591.9606.ENSP00000366563.9606.ENSP00000378974.9606.ENSP00000379330.9606.ENSP00000389377.9606.ENSP00000482457	GNB5.LEF1.CDK6.GABARAPL1.RB1.BID.IFNAR2.IFNGR1.NRAS.BAK1.PIK3CD.MAPK8.NFATC2.NFATC1.PLCG2
KEGG	hsa04662	B cell receptor signaling pathway	9	78	0.61	0.01	1.841637508	9606.ENSP00000249071.9606.ENSP00000305355.9606.ENSP00000358548.9606.ENSP00000366563.9606.ENSP00000379330.9606.ENSP00000389377.9606.ENSP00000391592.9606.ENSP00000472929.9606.ENSP00000482457	RAC2.PRKCB.NRAS.PIK3CD.NFATC2.NFATC1.PTPN6.VAV1.PLCG2
KEGG	hsa00900	Terpenoid backbone biosynthesis	5	22	0.91	0.02	1.801342913	9606.ENSP00000287936.9606.ENSP00000322706.9606.ENSP00000349078.9606.ENSP00000357452.9606.ENSP00000358033	HMGCR.HMGCS1.FDPS.PMVK.PDSS2
KEGG	hsa05163	Human cytomegalovirus infection	16	218	0.41	0.02	1.801342913	9606.ENSP00000249071.9606.ENSP00000261464.9606.ENSP00000261837.9606.ENSP00000265734.9606.ENSP00000267163.9606.ENSP00000305355.9606.ENSP00000318822.9606.ENSP00000337261.9606.ENSP00000358548.9606.ENSP00000360141.9606.ENSP00000363591.9606.ENSP00000366563.9606.ENSP00000379330.9606.ENSP00000380638.9606.ENSP00000389377.9606.ENSP00000408695	RAC2.TRAF5.GNB5.CDK6.RB1.PRKCB.BID.ARHGEF1.NRAS.GNAS.BAK1.PIK3CD.NFATC2.PTK2B.NFATC1.PRKCA
KEGG	hsa05130	Pathogenic Escherichia coli infection	14	187	0.42	0.03	1.588380294	9606.ENSP00000258787.9606.ENSP00000262613.9606.ENSP00000314067.9606.ENSP00000320176.9606.ENSP00000320295.9606.ENSP00000337261.9606.ENSP00000354837.9606.ENSP00000358327.9606.ENSP00000363591.9606.ENSP00000376330.9606.ENSP00000378974.9606.ENSP00000391592.9606.ENSP00000417273.9606.ENSP00000456206	MYO1G.SLC9A3R1.PAK2.HCLS1.TUBB3.ARHGEF1.ARHGEF2.CASP7.BAK1.WIPF1.MAPK8.PTPN6.NCK1.TUBB8
KEGG	hsa01100	Metabolic pathways	61	1447	0.17	0.03	1.565431096	9606.ENSP00000003100.9606.ENSP00000175506.9606.ENSP00000184266.9606.ENSP00000207870.9606.ENSP00000216780.9606.ENSP00000223127.9606.ENSP00000225519.9606.ENSP00000225609.9606.ENSP00000260508.9606.ENSP00000264649.9606.ENSP00000264709.9606.ENSP00000271640.9606.ENSP00000274031.9606.ENSP00000287936.9606.ENSP00000288078.9606.ENSP00000294064.9606.ENSP00000295770.9606.ENSP00000296412.9606.ENSP00000296424.…	CYP51A1.ASNS.NDUFB4.XYLB.PCK2.PLOD3.SHPK.PIGL.CCBL2.ATP6V0A1.DNMT3A.SETDB1.SETD7.HMGCR.FUK.NEU3.STT3B.ADH5.BDH2.PCBD1.GAA.SCD5.NQO1.HMGCS1.DNMT3B.IDH2.ADI1.UGP2.NT5C2.NDUFA4.B4GALNT1.GPX4.FDPS.DCTD.MT-ND5.MT-CO2.MT-ND4.PTPLA.PFKFB2.PMVK.DPYD.SCD.ADA.MOCS1.PAFAH2.PSAT1.PIK3CD.AMACR.BDH1.AMPD3.MPST.HLCS.CECR1.ACY1.DGKZ.SEPHS2.ACSL1.H6PD.OPLAH.PLCG2.AGPAT9
KEGG	hsa04370	VEGF signaling pathway	7	57	0.64	0.03	1.512861625	9606.ENSP00000249071.9606.ENSP00000305355.9606.ENSP00000358548.9606.ENSP00000366563.9606.ENSP00000379330.9606.ENSP00000408695.9606.ENSP00000482457	RAC2.PRKCB.NRAS.PIK3CD.NFATC2.PRKCA.PLCG2
KEGG	hsa04910	Insulin signaling pathway	11	133	0.47	0.03	1.465973894	9606.ENSP00000216780.9606.ENSP00000303830.9606.ENSP00000348069.9606.ENSP00000358548.9606.ENSP00000360035.9606.ENSP00000361263.9606.ENSP00000365569.9606.ENSP00000366563.9606.ENSP00000378368.9606.ENSP00000378974.9606.ENSP00000455607	PCK2.INSR.SREBF1.NRAS.PPP1R3D.RAPGEF1.FLOT1.PIK3CD.FLOT2.MAPK8.PHKG2
KEGG	hsa04510	Focal adhesion	14	198	0.4	0.03	1.458420756	9606.ENSP00000211998.9606.ENSP00000249071.9606.ENSP00000250559.9606.ENSP00000263433.9606.ENSP00000293379.9606.ENSP00000305355.9606.ENSP00000314067.9606.ENSP00000324422.9606.ENSP00000361263.9606.ENSP00000366563.9606.ENSP00000378974.9606.ENSP00000408695.9606.ENSP00000453508.9606.ENSP00000472929	VCL.RAC2.RAP1B.PPP1R12C.ITGA5.PRKCB.PAK2.ZYX.RAPGEF1.PIK3CD.MAPK8.PRKCA.TLN2.VAV1
KEGG	hsa04146	Peroxisome	8	79	0.55	0.04	1.403402904	9606.ENSP00000248633.9606.ENSP00000265322.9606.ENSP00000331897.9606.ENSP00000346874.9606.ENSP00000357452.9606.ENSP00000371517.9606.ENSP00000419975.9606.ENSP00000422607	PEX1.PECR.IDH2.FAR1.PMVK.AMACR.PEX5L.ACSL1
KEGG	hsa04014	Ras signaling pathway	15	226	0.37	0.04	1.397940009	9606.ENSP00000249071.9606.ENSP00000250559.9606.ENSP00000261837.9606.ENSP00000272519.9606.ENSP00000274376.9606.ENSP00000303830.9606.ENSP00000305355.9606.ENSP00000314067.9606.ENSP00000341905.9606.ENSP00000358548.9606.ENSP00000366563.9606.ENSP00000376436.9606.ENSP00000378974.9606.ENSP00000408695.9606.ENSP00000482457	RAC2.RAP1B.GNB5.RALB.RASA1.INSR.PRKCB.PAK2.RASAL3.NRAS.PIK3CD.ETS1.MAPK8.PRKCA.PLCG2
KEGG	hsa04012	ErbB signaling pathway	8	83	0.53	0.05	1.324221658	9606.ENSP00000305355.9606.ENSP00000314067.9606.ENSP00000358548.9606.ENSP00000366563.9606.ENSP00000378974.9606.ENSP00000408695.9606.ENSP00000417273.9606.ENSP00000482457	PRKCB.PAK2.NRAS.PIK3CD.MAPK8.PRKCA.NCK1.PLCG2
KEGG	hsa04062	Chemokine signaling pathway	13	186	0.39	0.05	1.324221658	9606.ENSP00000249071.9606.ENSP00000250559.9606.ENSP00000261837.9606.ENSP00000305355.9606.ENSP00000317578.9606.ENSP00000358548.9606.ENSP00000365891.9606.ENSP00000366563.9606.ENSP00000380638.9606.ENSP00000398655.9606.ENSP00000409581.9606.ENSP00000472929.9606.ENSP00000482457	RAC2.RAP1B.GNB5.PRKCB.ADRBK2.NRAS.WAS.PIK3CD.PTK2B.ITK.ARRB1.VAV1.PLCG2
KEGG	hsa00270	Cysteine and methionine metabolism	6	49	0.64	0.05	1.315154638	9606.ENSP00000260508.9606.ENSP00000264709.9606.ENSP00000328547.9606.ENSP00000333666.9606.ENSP00000365773.9606.ENSP00000380402	CCBL2.DNMT3A.DNMT3B.ADI1.PSAT1.MPST
Source data for Fig. 2f
#category	term ID	term description	observed gene count	background gene count	strength	false discovery rate	-log10 FDR	matching proteins in your network (IDs)	matching proteins in your network (labels)
GO Component	GO:0005737	Cytoplasm	244	11428	0.12	0.0000000021	8.67778	9606.ENSP00000013125.9606.ENSP00000054666.9606.ENSP00000156084.9606.ENSP00000178640.9606.ENSP00000215941.9606.ENSP00000216392.9606.ENSP00000216802.9606.ENSP00000217901.9606.ENSP00000219548.9606.ENSP00000220058.9606.ENSP00000220966.9606.ENSP00000222219.9606.ENSP00000223145.9606.ENSP00000226279.9606.ENSP00000228468.9606.ENSP00000232496.9606.ENSP00000245812.9606.ENSP00000246337.9606.ENSP00000249750.…	MAP4K5.VAMP3.OTUD5.MAP2K5.ANKRD54.PYGL.PSME2.IDH3G.STUB1.MTFMT.PYCRL.DNASE2.GLCCI1.CD38.ASIC1.TUSC2.ALKBH7.UROD.ALDH1A2.EAPP.CORO7.SAFB2.HSD17B7.HRSP12.TERF2.SNAP25.RTTN.AMPD2.GSTM3.CMPK2.CARS2.ESPL1.SQRDL.SCARB1.FAF2.SPAG9.LGALS3BP.ARPC1A.UFD1L.BLVRB.USP13.NNT.ERCC8.MCCC1.LAMP3.CPT1A.CHKA.PRKAR2B.TMEM115.POLG.CDH2.PFKL.SH3GL1.SLC25A38.ENDOD1.RILPL2.TRIM36.SCN3A.DGKE.MCAT.HK2.TRMU.ACOX1.THOC7.IFT…
GO Component	GO:0005622	Intracellular	276	14276	0.08	0.000000237	6.62525	9606.ENSP00000013125.9606.ENSP00000054666.9606.ENSP00000156084.9606.ENSP00000178640.9606.ENSP00000198767.9606.ENSP00000215941.9606.ENSP00000216392.9606.ENSP00000216802.9606.ENSP00000217901.9606.ENSP00000219548.9606.ENSP00000220058.9606.ENSP00000220966.9606.ENSP00000222219.9606.ENSP00000223145.9606.ENSP00000226279.9606.ENSP00000228468.9606.ENSP00000232496.9606.ENSP00000245812.9606.ENSP00000246337.…	MAP4K5.VAMP3.OTUD5.MAP2K5.RRN3.ANKRD54.PYGL.PSME2.IDH3G.STUB1.MTFMT.PYCRL.DNASE2.GLCCI1.CD38.ASIC1.TUSC2.ALKBH7.UROD.ALDH1A2.EAPP.CORO7.DHX40.ELOF1.FAM98C.SAFB2.HSD17B7.HRSP12.TERF2.SNAP25.RTTN.AMPD2.GSTM3.CMPK2.CARS2.ESPL1.SQRDL.DSG2.SCARB1.FAF2.SPAG9.LGALS3BP.ELL.ARPC1A.UFD1L.BLVRB.PARP12.USP13.NNT.ERCC8.MCCC1.LAMP3.CPT1A.CHKA.PRKAR2B.SMARCA2.TMEM115.POLG.CDH2.PFKL.SH3GL1.SLC25A38.ZNF462.ENDOD1…
GO Component	GO:0005739	Mitochondrion	59	1611	0.36	0.00000213	5.67162	9606.ENSP00000217901.9606.ENSP00000220058.9606.ENSP00000232496.9606.ENSP00000245812.9606.ENSP00000254878.9606.ENSP00000256722.9606.ENSP00000257347.9606.ENSP00000260324.9606.ENSP00000264663.9606.ENSP00000265594.9606.ENSP00000265641.9606.ENSP00000268124.9606.ENSP00000273158.9606.ENSP00000290429.9606.ENSP00000290573.9606.ENSP00000290846.9606.ENSP00000296805.9606.ENSP00000303222.9606.ENSP00000303525.…	IDH3G.MTFMT.TUSC2.ALKBH7.HRSP12.CMPK2.CARS2.SQRDL.NNT.MCCC1.CPT1A.POLG.SLC25A38.MCAT.HK2.TRMU.GFM2.MTCH2.CBR4.LETM1.METAP1D.NSUN3.RHOT2.COA5.BOLA3.VPS13A.TFB2M.MTRF1L.MPC2.UROS.RARS2.NAIF1.MTCH1.PIN4.ROMO1.TFDP1.CLIC1.PCCA.CLYBL.PDHA1.BPHL.SELO.GCAT.SACS.RPUSD3.HSPD1.PDK1.AASS.AK4.ABAT.ACAD10.MTFR2.KLC2.TIMMDC1.PCCB.TFAM.POLRMT.MPV17L2.FKBP8
GO Component	GO:0005759	Mitochondrial matrix	27	479	0.54	0.0000179	4.74715	9606.ENSP00000217901.9606.ENSP00000245812.9606.ENSP00000254878.9606.ENSP00000257347.9606.ENSP00000265594.9606.ENSP00000268124.9606.ENSP00000290429.9606.ENSP00000296805.9606.ENSP00000303525.9606.ENSP00000318986.9606.ENSP00000355471.9606.ENSP00000356202.9606.ENSP00000358549.9606.ENSP00000362773.9606.ENSP00000365462.9606.ENSP00000369134.9606.ENSP00000373331.9606.ENSP00000373620.9606.ENSP00000376352.…	IDH3G.ALKBH7.HRSP12.CARS2.MCCC1.POLG.MCAT.GFM2.CBR4.NSUN3.TFB2M.MTRF1L.RARS2.PIN4.PCCA.PDHA1.RPUSD3.HSPD1.PDK1.AASS.AK4.ABAT.ACAD10.PCCB.TFAM.POLRMT.MPV17L2
GO Component	GO:0043229	Intracellular organelle	246	12528	0.09	0.00002	4.69897	9606.ENSP00000054666.9606.ENSP00000178640.9606.ENSP00000198767.9606.ENSP00000215941.9606.ENSP00000216392.9606.ENSP00000216802.9606.ENSP00000217901.9606.ENSP00000219548.9606.ENSP00000220058.9606.ENSP00000222219.9606.ENSP00000226279.9606.ENSP00000228468.9606.ENSP00000232496.9606.ENSP00000245812.9606.ENSP00000246337.9606.ENSP00000250454.9606.ENSP00000251166.9606.ENSP00000251241.9606.ENSP00000252445.…	VAMP3.MAP2K5.RRN3.ANKRD54.PYGL.PSME2.IDH3G.STUB1.MTFMT.DNASE2.CD38.ASIC1.TUSC2.ALKBH7.UROD.EAPP.CORO7.DHX40.ELOF1.SAFB2.HSD17B7.HRSP12.TERF2.SNAP25.RTTN.GSTM3.CMPK2.CARS2.ESPL1.SQRDL.DSG2.SCARB1.FAF2.SPAG9.LGALS3BP.ELL.ARPC1A.UFD1L.BLVRB.PARP12.USP13.NNT.ERCC8.MCCC1.LAMP3.CPT1A.PRKAR2B.SMARCA2.TMEM115.POLG.CDH2.PFKL.SH3GL1.SLC25A38.ZNF462.RILPL2.TRIM36.DGKE.MCAT.HK2.TRMU.ACOX1.THOC7.IFT122.TREX1.…
GO Component	GO:0043226	Organelle	259	13515	0.08	0.0000284	4.54668	9606.ENSP00000054666.9606.ENSP00000178640.9606.ENSP00000198767.9606.ENSP00000215941.9606.ENSP00000216392.9606.ENSP00000216802.9606.ENSP00000217901.9606.ENSP00000219548.9606.ENSP00000220058.9606.ENSP00000222219.9606.ENSP00000226279.9606.ENSP00000228468.9606.ENSP00000232496.9606.ENSP00000245812.9606.ENSP00000246337.9606.ENSP00000250454.9606.ENSP00000251166.9606.ENSP00000251241.9606.ENSP00000252445.…	VAMP3.MAP2K5.RRN3.ANKRD54.PYGL.PSME2.IDH3G.STUB1.MTFMT.DNASE2.CD38.ASIC1.TUSC2.ALKBH7.UROD.EAPP.CORO7.DHX40.ELOF1.SAFB2.HSD17B7.HRSP12.TERF2.SNAP25.RTTN.GSTM3.CMPK2.CARS2.ESPL1.SQRDL.DSG2.SCARB1.FAF2.SPAG9.LGALS3BP.ELL.ARPC1A.UFD1L.BLVRB.C9.PARP12.USP13.NNT.ERCC8.MCCC1.LAMP3.CPT1A.PRKAR2B.SMARCA2.TMEM115.POLG.CDH2.PFKL.SH3GL1.SLC25A38.ZNF462.HSD17B12.ENDOD1.RILPL2.TRIM36.DGKE.MCAT.HK2.TRMU.ACOX1.…
GO Component	GO:0043231	Intracellular membrane-bounded organelle	219	10761	0.1	0.0000284	4.54668	9606.ENSP00000054666.9606.ENSP00000178640.9606.ENSP00000198767.9606.ENSP00000215941.9606.ENSP00000216802.9606.ENSP00000217901.9606.ENSP00000219548.9606.ENSP00000220058.9606.ENSP00000222219.9606.ENSP00000226279.9606.ENSP00000228468.9606.ENSP00000232496.9606.ENSP00000245812.9606.ENSP00000246337.9606.ENSP00000250454.9606.ENSP00000251166.9606.ENSP00000251241.9606.ENSP00000252445.9606.ENSP00000252542.…	VAMP3.MAP2K5.RRN3.ANKRD54.PSME2.IDH3G.STUB1.MTFMT.DNASE2.CD38.ASIC1.TUSC2.ALKBH7.UROD.EAPP.CORO7.DHX40.ELOF1.SAFB2.HSD17B7.HRSP12.TERF2.SNAP25.GSTM3.CMPK2.CARS2.ESPL1.SQRDL.DSG2.SCARB1.FAF2.SPAG9.ELL.ARPC1A.UFD1L.BLVRB.PARP12.USP13.NNT.ERCC8.MCCC1.LAMP3.CPT1A.SMARCA2.TMEM115.POLG.CDH2.SLC25A38.ZNF462.DGKE.MCAT.HK2.TRMU.ACOX1.THOC7.IFT122.TREX1.GFM2.CAMLG.BRI3.NFIL3.ZHX1.RAG1.KIAA0101.TSR1.MTCH2.C…
GO Component	GO:0005829	Cytosol	124	5193	0.17	0.00013	3.88606	9606.ENSP00000054666.9606.ENSP00000156084.9606.ENSP00000178640.9606.ENSP00000216392.9606.ENSP00000216802.9606.ENSP00000219548.9606.ENSP00000220966.9606.ENSP00000246337.9606.ENSP00000249750.9606.ENSP00000251166.9606.ENSP00000254878.9606.ENSP00000254976.9606.ENSP00000256578.9606.ENSP00000256594.9606.ENSP00000257934.9606.ENSP00000262013.9606.ENSP00000262942.9606.ENSP00000263202.9606.ENSP00000263368.…	VAMP3.OTUD5.MAP2K5.PYGL.PSME2.STUB1.PYCRL.UROD.ALDH1A2.CORO7.HRSP12.SNAP25.AMPD2.GSTM3.ESPL1.SPAG9.ARPC1A.UFD1L.BLVRB.USP13.MCCC1.CHKA.PRKAR2B.PFKL.SH3GL1.ENDOD1.RILPL2.TRIM36.DGKE.HK2.ACOX1.THOC7.IFT122.TREX1.ANXA5.TSR1.IRS1.CALB2.TNKS.DAB2.AHCYL2.PACS1.OSBPL2.SHMT1.AGTRAP.DYNC1I1.TACC1.RHOT2.LRSAM1.NADSYN1.BOLA3.NPLOC4.RASA3.CDKN3.EPHA3.PNPLA2.CCDC88A.RNF13.CTNNB1.PSMB10.TTC37.VPS13A.EIF2B3.NCK…
GO Component	GO:0043227	Membrane-bounded organelle	239	12427	0.08	0.0004	3.39794	9606.ENSP00000054666.9606.ENSP00000178640.9606.ENSP00000198767.9606.ENSP00000215941.9606.ENSP00000216392.9606.ENSP00000216802.9606.ENSP00000217901.9606.ENSP00000219548.9606.ENSP00000220058.9606.ENSP00000222219.9606.ENSP00000226279.9606.ENSP00000228468.9606.ENSP00000232496.9606.ENSP00000245812.9606.ENSP00000246337.9606.ENSP00000250454.9606.ENSP00000251166.9606.ENSP00000251241.9606.ENSP00000252445.…	VAMP3.MAP2K5.RRN3.ANKRD54.PYGL.PSME2.IDH3G.STUB1.MTFMT.DNASE2.CD38.ASIC1.TUSC2.ALKBH7.UROD.EAPP.CORO7.DHX40.ELOF1.SAFB2.HSD17B7.HRSP12.TERF2.SNAP25.GSTM3.CMPK2.CARS2.ESPL1.SQRDL.DSG2.SCARB1.FAF2.SPAG9.LGALS3BP.ELL.ARPC1A.UFD1L.BLVRB.C9.PARP12.USP13.NNT.ERCC8.MCCC1.LAMP3.CPT1A.PRKAR2B.SMARCA2.TMEM115.POLG.CDH2.PFKL.SH3GL1.SLC25A38.ZNF462.HSD17B12.ENDOD1.TRIM36.DGKE.MCAT.HK2.TRMU.ACOX1.THOC7.IFT122…
GO Component	GO:0030991	Intraciliary transport particle a	4	7	1.55	0.0032	2.49485	9606.ENSP00000296266.9606.ENSP00000314444.9606.ENSP00000382717.9606.ENSP00000406012	IFT122.WDR35.WDR19.IFT140
GO Component	GO:0005856	Cytoskeleton	59	2221	0.22	0.0149	1.82681	9606.ENSP00000178640.9606.ENSP00000254976.9606.ENSP00000255674.9606.ENSP00000257934.9606.ENSP00000262013.9606.ENSP00000262942.9606.ENSP00000265717.9606.ENSP00000265773.9606.ENSP00000269886.9606.ENSP00000280571.9606.ENSP00000282369.9606.ENSP00000296266.9606.ENSP00000300035.9606.ENSP00000307508.9606.ENSP00000309899.9606.ENSP00000311579.9606.ENSP00000314444.9606.ENSP00000317144.9606.ENSP00000320130.…	MAP2K5.SNAP25.RTTN.ESPL1.SPAG9.ARPC1A.PRKAR2B.SMARCA2.SH3GL1.RILPL2.TRIM36.IFT122.KIAA0101.CALB2.NARF.TNKS.WDR35.PIBF1.DYNC1I1.TACC1.PAWR.EPHA3.CCDC88A.CTNNB1.SORBS2.NCKAP1.KIF21A.RCSD1.INA.PIN4.ID1.RPGR.KATNB1.CEP152.ERCC2.SNX9.SNTB1.ILK.HOOK2.CEP83.WDR19.CHEK1.FCHO2.CALCOCO2.KLC2.TNIK.GAS2.IFT140.GAS7.GOLGA2.HFE.DBNL.FLNB.FYB.TBCE.TWF1.CEP128.TUBGCP5.TTC8
GO Component	GO:0070013	Intracellular organelle lumen	125	5857	0.12	0.0227	1.64397	9606.ENSP00000198767.9606.ENSP00000216392.9606.ENSP00000216802.9606.ENSP00000217901.9606.ENSP00000219548.9606.ENSP00000245812.9606.ENSP00000246337.9606.ENSP00000252445.9606.ENSP00000252542.9606.ENSP00000254878.9606.ENSP00000254942.9606.ENSP00000257347.9606.ENSP00000261942.9606.ENSP00000262776.9606.ENSP00000262809.9606.ENSP00000263202.9606.ENSP00000263368.9606.ENSP00000263966.9606.ENSP00000265038.…	RRN3.PYGL.PSME2.IDH3G.STUB1.ALKBH7.UROD.ELOF1.SAFB2.HRSP12.TERF2.CARS2.FAF2.LGALS3BP.ELL.UFD1L.BLVRB.USP13.ERCC8.MCCC1.SMARCA2.POLG.CDH2.PFKL.DGKE.MCAT.TRMU.ACOX1.THOC7.IFT122.TREX1.GFM2.NFIL3.ZHX1.RAG1.KIAA0101.TSR1.CBR4.ZNHIT1.IRS1.ESCO2.NARF.TNKS.DAB2.SHMT1.NSUN3.AGTRAP.RHOT2.PAWR.POU3F2.BOLA3.NPLOC4.EPHA3.PNPLA2.LMO1.BCL11A.GANAB.RNF13.CTNNB1.PSMB10.TMA16.TTC37.VPS13A.DLX1.TFB2M.MTRF1L.PEX3.C…
GO Component	GO:0099092	Postsynaptic density. intracellular component	4	17	1.16	0.0339	1.4698	9606.ENSP00000269886.9606.ENSP00000320092.9606.ENSP00000344456.9606.ENSP00000399511	SH3GL1.SH3GL3.CTNNB1.TNIK

## Sheet: Fig.2h and 2i
Source data for Fig. 2h
#category	term ID	term description	observed gene count	background gene count	strength	false discovery rate	-log10(FDR)	matching proteins in your network (IDs)	matching proteins in your network (labels)
COMPARTMENTS	GOCC:0005622	Intracellular	81	11202	0.15	0.00097	3.01323	9606.ENSP00000215057	9606.ENSP00000216038	9606.ENSP00000216452	9606.ENSP00000216802	9606.ENSP00000236918	9606.ENSP00000238738	9606.ENSP00000250974	9606.ENSP00000253107	9606.ENSP00000253363	9606.ENSP00000255977	9606.ENSP00000259239	9606.ENSP00000262554	9606.ENSP00000262948	9606.ENSP00000263985	9606.ENSP00000266604	9606.ENSP00000267973	9606.ENSP00000269576	9606.ENSP00000272424	9606.ENSP00000276603	9606.ENSP00000281038	9606.ENSP00000283928	9606.ENSP00000296417	9606.ENSP00000297258	9606.ENSP00000300030	9606.ENSP00000300714	9606.ENSP00000303373	9606.ENSP00000304283	9606.ENSP00000307321	9606.ENSP00000314608	9606.ENSP00000325863	9606.ENSP00000332194	9606.ENSP00000332340	9606.ENSP00000341208	9606.ENSP00000341364	9606.ENSP00000344547	9606.ENSP00000345230	9606.ENSP00000346955	9606.ENSP00000348050	9606.ENSP00000357292	9606.ENSP00000357345	9606.ENSP00000359385	9606.ENSP00000359393
COMPARTMENTS	GOCC:0043226	Organelle	75	9848	0.17	0.00097	3.01323	9606.ENSP00000215057	9606.ENSP00000216038	9606.ENSP00000216452	9606.ENSP00000236918	9606.ENSP00000238738	9606.ENSP00000250974	9606.ENSP00000253107	9606.ENSP00000253363	9606.ENSP00000259239	9606.ENSP00000262554	9606.ENSP00000262948	9606.ENSP00000263985	9606.ENSP00000266604	9606.ENSP00000267973	9606.ENSP00000269576	9606.ENSP00000272424	9606.ENSP00000276603	9606.ENSP00000281038	9606.ENSP00000283928	9606.ENSP00000296417	9606.ENSP00000297258	9606.ENSP00000300030	9606.ENSP00000300714	9606.ENSP00000303373	9606.ENSP00000304283	9606.ENSP00000307321	9606.ENSP00000325863	9606.ENSP00000332194	9606.ENSP00000332340	9606.ENSP00000341208	9606.ENSP00000341364	9606.ENSP00000344547	9606.ENSP00000345230	9606.ENSP00000346955	9606.ENSP00000348050	9606.ENSP00000357292	9606.ENSP00000357345	9606.ENSP00000359393	9606.ENSP00000360803	9606.ENSP00000361219	9606.ENSP00000362381	9606.ENSP00000362807
COMPARTMENTS	GOCC:0043227	Membrane-bounded organelle	68	8685	0.19	0.0010	3	9606.ENSP00000215057	9606.ENSP00000216038	9606.ENSP00000216452	9606.ENSP00000238738	9606.ENSP00000250974	9606.ENSP00000253107	9606.ENSP00000253363	9606.ENSP00000259239	9606.ENSP00000262554	9606.ENSP00000262948	9606.ENSP00000263985	9606.ENSP00000267973	9606.ENSP00000269576	9606.ENSP00000272424	9606.ENSP00000276603	9606.ENSP00000281038	9606.ENSP00000283928	9606.ENSP00000296417	9606.ENSP00000297258	9606.ENSP00000300030	9606.ENSP00000300714	9606.ENSP00000303373	9606.ENSP00000307321	9606.ENSP00000325863	9606.ENSP00000332194	9606.ENSP00000332340	9606.ENSP00000341208	9606.ENSP00000341364	9606.ENSP00000344547	9606.ENSP00000346955	9606.ENSP00000348050	9606.ENSP00000357292	9606.ENSP00000357345	9606.ENSP00000359393	9606.ENSP00000360803	9606.ENSP00000361219	9606.ENSP00000362381	9606.ENSP00000362807	9606.ENSP00000363745	9606.ENSP00000364448	9606.ENSP00000364699	9606.ENSP00000365159
COMPARTMENTS	GOCC:0043229	Intracellular organelle	71	9242	0.18	0.0010	3	9606.ENSP00000215057	9606.ENSP00000216038	9606.ENSP00000236918	9606.ENSP00000238738	9606.ENSP00000250974	9606.ENSP00000253107	9606.ENSP00000253363	9606.ENSP00000259239	9606.ENSP00000262554	9606.ENSP00000262948	9606.ENSP00000263985	9606.ENSP00000266604	9606.ENSP00000267973	9606.ENSP00000269576	9606.ENSP00000272424	9606.ENSP00000276603	9606.ENSP00000281038	9606.ENSP00000283928	9606.ENSP00000296417	9606.ENSP00000297258	9606.ENSP00000300030	9606.ENSP00000300714	9606.ENSP00000303373	9606.ENSP00000304283	9606.ENSP00000307321	9606.ENSP00000325863	9606.ENSP00000332194	9606.ENSP00000332340	9606.ENSP00000341208	9606.ENSP00000341364	9606.ENSP00000344547	9606.ENSP00000345230	9606.ENSP00000346955	9606.ENSP00000348050	9606.ENSP00000357292	9606.ENSP00000357345	9606.ENSP00000359393	9606.ENSP00000360803	9606.ENSP00000361219	9606.ENSP00000362381	9606.ENSP00000362807	9606.ENSP00000363745
COMPARTMENTS	GOCC:0043231	Intracellular membrane-bounded organelle	62	7476	0.21	0.0010	3	9606.ENSP00000215057	9606.ENSP00000216038	9606.ENSP00000253107	9606.ENSP00000253363	9606.ENSP00000259239	9606.ENSP00000262554	9606.ENSP00000262948	9606.ENSP00000263985	9606.ENSP00000267973	9606.ENSP00000269576	9606.ENSP00000272424	9606.ENSP00000276603	9606.ENSP00000281038	9606.ENSP00000283928	9606.ENSP00000296417	9606.ENSP00000297258	9606.ENSP00000300030	9606.ENSP00000300714	9606.ENSP00000303373	9606.ENSP00000307321	9606.ENSP00000325863	9606.ENSP00000332194	9606.ENSP00000332340	9606.ENSP00000341208	9606.ENSP00000341364	9606.ENSP00000344547	9606.ENSP00000346955	9606.ENSP00000348050	9606.ENSP00000357292	9606.ENSP00000357345	9606.ENSP00000359393	9606.ENSP00000360803	9606.ENSP00000361219	9606.ENSP00000362381	9606.ENSP00000363745	9606.ENSP00000364448	9606.ENSP00000364699	9606.ENSP00000365159	9606.ENSP00000367229	9606.ENSP00000367300	9606.ENSP00000370542	9606.ENSP00000373176
COMPARTMENTS	GOCC:0005739	Mitochondrion	18	1149	0.49	0.0083	2.08092	9606.ENSP00000262948	9606.ENSP00000263985	9606.ENSP00000281038	9606.ENSP00000332340	9606.ENSP00000346955	9606.ENSP00000360803	9606.ENSP00000364699	9606.ENSP00000365159	9606.ENSP00000373176	9606.ENSP00000377033	9606.ENSP00000378588	9606.ENSP00000378743	9606.ENSP00000378812	9606.ENSP00000386134	9606.ENSP00000408576	9606.ENSP00000417602	9606.ENSP00000420026	9606.ENSP00000446242	MAP2K2	GATB	NARS2	DDX28	SLC25A26	DNLZ	SDHD	ISCA1	GTPBP8	ATP5G1	TIMM9	AK4	CHCHD2	NGDN	LARS2	MRPL47	LYRM4	SLC25A10
Source data for Fig. 2i
#category	term ID	term description	observed gene count	background gene count	strength	false discovery rate	-log10(FDR)	matching proteins in your network (IDs)	matching proteins in your network (labels)
COMPARTMENTS	GOCC:0005815	Microtubule organizing center	27	596	0.95	7.27e-15	14.1385	9606.ENSP00000239830	9606.ENSP00000255674	9606.ENSP00000255759	9606.ENSP00000262102	9606.ENSP00000270708	9606.ENSP00000281142	9606.ENSP00000287380	9606.ENSP00000295872	9606.ENSP00000312706	9606.ENSP00000316152	9606.ENSP00000317872	9606.ENSP00000334379	9606.ENSP00000337040	9606.ENSP00000342510	9606.ENSP00000344314	9606.ENSP00000352572	9606.ENSP00000355812	9606.ENSP00000368464	9606.ENSP00000369614	9606.ENSP00000370337	9606.ENSP00000370803	9606.ENSP00000371614	9606.ENSP00000380911	9606.ENSP00000389427	9606.ENSP00000424757	9606.ENSP00000468263	9606.ENSP00000475489	CCDC77	RTTN	FOPNL	MTUS1	WRAP73	SCLT1	TBC1D31	SPICE1	CCDC65	SFTPC	RBBP6	C2CD3	UNC119	CEP97	OFD1
COMPARTMENTS	GOCC:0015630	Microtubule cytoskeleton	29	924	0.79	1.96e-12	11.7077	9606.ENSP00000239830	9606.ENSP00000255674	9606.ENSP00000255759	9606.ENSP00000262102	9606.ENSP00000270708	9606.ENSP00000281142	9606.ENSP00000287380	9606.ENSP00000295872	9606.ENSP00000312706	9606.ENSP00000316152	9606.ENSP00000317872	9606.ENSP00000334379	9606.ENSP00000336799	9606.ENSP00000337040	9606.ENSP00000339001	9606.ENSP00000342510	9606.ENSP00000344314	9606.ENSP00000352572	9606.ENSP00000355812	9606.ENSP00000368464	9606.ENSP00000369614	9606.ENSP00000370337	9606.ENSP00000370803	9606.ENSP00000371614	9606.ENSP00000380911	9606.ENSP00000389427	9606.ENSP00000424757	9606.ENSP00000468263	9606.ENSP00000475489	CCDC77	RTTN	FOPNL	MTUS1	WRAP73	SCLT1	TBC1D31	SPICE1	CCDC65	SFTPC	RBBP6	C2CD3	TUBA1B
COMPARTMENTS	GOCC:0005814	Centriole	13	103	1.4	1.64e-11	10.7852	9606.ENSP00000281142	9606.ENSP00000295872	9606.ENSP00000334379	9606.ENSP00000344314	9606.ENSP00000352572	9606.ENSP00000355812	9606.ENSP00000368464	9606.ENSP00000369614	9606.ENSP00000370337	9606.ENSP00000370803	9606.ENSP00000380911	9606.ENSP00000389427	9606.ENSP00000475489	SCLT1	SPICE1	C2CD3	OFD1	PCNT	FGFR1OP	KIF24	CNTROB	CEP152	CCP110	CEP83	CEP44	MPHOSPH9
COMPARTMENTS	GOCC:0005856	Cytoskeleton	33	1526	0.63	2.22e-10	9.65365	9606.ENSP00000239830	9606.ENSP00000255674	9606.ENSP00000255759	9606.ENSP00000262102	9606.ENSP00000263991	9606.ENSP00000270708	9606.ENSP00000281142	9606.ENSP00000287380	9606.ENSP00000293373	9606.ENSP00000295872	9606.ENSP00000312706	9606.ENSP00000316152	9606.ENSP00000317872	9606.ENSP00000334379	9606.ENSP00000336799	9606.ENSP00000337040	9606.ENSP00000339001	9606.ENSP00000342510	9606.ENSP00000344314	9606.ENSP00000352572	9606.ENSP00000355812	9606.ENSP00000368464	9606.ENSP00000369614	9606.ENSP00000370337	9606.ENSP00000370803	9606.ENSP00000371614	9606.ENSP00000380911	9606.ENSP00000389427	9606.ENSP00000411825	9606.ENSP00000424757	9606.ENSP00000468263	9606.ENSP00000471457	9606.ENSP00000475489	CCDC77	RTTN	FOPNL	MTUS1	EHBP1	WRAP73	SCLT1	TBC1D31	NCKAP1L
COMPARTMENTS	GOCC:0005813	Centrosome	19	457	0.91	1.15e-09	8.9393	9606.ENSP00000239830	9606.ENSP00000255759	9606.ENSP00000270708	9606.ENSP00000281142	9606.ENSP00000287380	9606.ENSP00000295872	9606.ENSP00000334379	9606.ENSP00000337040	9606.ENSP00000342510	9606.ENSP00000344314	9606.ENSP00000352572	9606.ENSP00000355812	9606.ENSP00000369614	9606.ENSP00000370337	9606.ENSP00000370803	9606.ENSP00000371614	9606.ENSP00000389427	9606.ENSP00000424757	9606.ENSP00000468263	CCDC77	FOPNL	WRAP73	SCLT1	TBC1D31	SPICE1	C2CD3	UNC119	CEP97	OFD1	PCNT	FGFR1OP	CNTROB	CEP152	CCP110	BRSK2	CEP44	NEK1	ERC1
COMPARTMENTS	GOCC:0043228	Non-membrane-bounded organelle	42	3206	0.41	3.31e-07	6.48017	9606.ENSP00000217026	9606.ENSP00000221452	9606.ENSP00000239830	9606.ENSP00000255674	9606.ENSP00000255759	9606.ENSP00000262102	9606.ENSP00000263991	9606.ENSP00000270708	9606.ENSP00000281043	9606.ENSP00000281142	9606.ENSP00000287380	9606.ENSP00000293373	9606.ENSP00000295872	9606.ENSP00000312706	9606.ENSP00000316152	9606.ENSP00000317872	9606.ENSP00000334379	9606.ENSP00000336799	9606.ENSP00000337040	9606.ENSP00000339001	9606.ENSP00000342510	9606.ENSP00000344314	9606.ENSP00000349208	9606.ENSP00000352565	9606.ENSP00000352572	9606.ENSP00000355812	9606.ENSP00000368464	9606.ENSP00000369391	9606.ENSP00000369614	9606.ENSP00000370337	9606.ENSP00000370803	9606.ENSP00000371614	9606.ENSP00000374501	9606.ENSP00000380911	9606.ENSP00000389427	9606.ENSP00000392466	9606.ENSP00000411825	9606.ENSP00000424757	9606.ENSP00000461749	9606.ENSP00000468263	9606.ENSP00000471457	9606.ENSP00000475489
COMPARTMENTS	GOCC:0043232	Intracellular non-membrane-bounded organelle	42	3196	0.41	3.31e-07	6.48017	9606.ENSP00000217026	9606.ENSP00000221452	9606.ENSP00000239830	9606.ENSP00000255674	9606.ENSP00000255759	9606.ENSP00000262102	9606.ENSP00000263991	9606.ENSP00000270708	9606.ENSP00000281043	9606.ENSP00000281142	9606.ENSP00000287380	9606.ENSP00000293373	9606.ENSP00000295872	9606.ENSP00000312706	9606.ENSP00000316152	9606.ENSP00000317872	9606.ENSP00000334379	9606.ENSP00000336799	9606.ENSP00000337040	9606.ENSP00000339001	9606.ENSP00000342510	9606.ENSP00000344314	9606.ENSP00000349208	9606.ENSP00000352565	9606.ENSP00000352572	9606.ENSP00000355812	9606.ENSP00000368464	9606.ENSP00000369391	9606.ENSP00000369614	9606.ENSP00000370337	9606.ENSP00000370803	9606.ENSP00000371614	9606.ENSP00000374501	9606.ENSP00000380911	9606.ENSP00000389427	9606.ENSP00000392466	9606.ENSP00000411825	9606.ENSP00000424757	9606.ENSP00000461749	9606.ENSP00000468263	9606.ENSP00000471457	9606.ENSP00000475489
COMPARTMENTS	GOCC:0043226	Organelle	77	9848	0.19	5.62e-06	5.25026	9606.ENSP00000026218	9606.ENSP00000217026	9606.ENSP00000221452	9606.ENSP00000222284	9606.ENSP00000230658	9606.ENSP00000239830	9606.ENSP00000254998	9606.ENSP00000255674	9606.ENSP00000255759	9606.ENSP00000262102	9606.ENSP00000262294	9606.ENSP00000263991	9606.ENSP00000266987	9606.ENSP00000268035	9606.ENSP00000270708	9606.ENSP00000281043	9606.ENSP00000281142	9606.ENSP00000287380	9606.ENSP00000293373	9606.ENSP00000294952	9606.ENSP00000295872	9606.ENSP00000301761	9606.ENSP00000301921	9606.ENSP00000312664	9606.ENSP00000312706	9606.ENSP00000316152	9606.ENSP00000317872	9606.ENSP00000322568	9606.ENSP00000324248	9606.ENSP00000327465	9606.ENSP00000333003	9606.ENSP00000334379	9606.ENSP00000336799	9606.ENSP00000337040	9606.ENSP00000337797	9606.ENSP00000339001	9606.ENSP00000342510	9606.ENSP00000344314	9606.ENSP00000349208	9606.ENSP00000351520	9606.ENSP00000351536	9606.ENSP00000352565
COMPARTMENTS	GOCC:0043229	Intracellular organelle	74	9242	0.2	6.42e-06	5.19246	9606.ENSP00000217026	9606.ENSP00000221452	9606.ENSP00000230658	9606.ENSP00000239830	9606.ENSP00000254998	9606.ENSP00000255674	9606.ENSP00000255759	9606.ENSP00000262102	9606.ENSP00000262294	9606.ENSP00000263991	9606.ENSP00000266987	9606.ENSP00000268035	9606.ENSP00000270708	9606.ENSP00000281043	9606.ENSP00000281142	9606.ENSP00000287380	9606.ENSP00000293373	9606.ENSP00000294952	9606.ENSP00000295872	9606.ENSP00000301761	9606.ENSP00000301921	9606.ENSP00000312664	9606.ENSP00000312706	9606.ENSP00000316152	9606.ENSP00000317872	9606.ENSP00000322568	9606.ENSP00000324248	9606.ENSP00000327465	9606.ENSP00000333003	9606.ENSP00000334379	9606.ENSP00000336799	9606.ENSP00000337040	9606.ENSP00000337797	9606.ENSP00000339001	9606.ENSP00000342510	9606.ENSP00000344314	9606.ENSP00000349208	9606.ENSP00000351520	9606.ENSP00000351536	9606.ENSP00000352565	9606.ENSP00000352572	9606.ENSP00000355812
COMPARTMENTS	GOCC:0005622	Intracellular	81	11202	0.16	4.74e-05	4.32422	9606.ENSP00000217026	9606.ENSP00000221452	9606.ENSP00000230658	9606.ENSP00000239830	9606.ENSP00000254998	9606.ENSP00000255674	9606.ENSP00000255759	9606.ENSP00000262102	9606.ENSP00000262294	9606.ENSP00000263991	9606.ENSP00000264554	9606.ENSP00000266987	9606.ENSP00000268035	9606.ENSP00000270708	9606.ENSP00000281043	9606.ENSP00000281142	9606.ENSP00000287380	9606.ENSP00000293373	9606.ENSP00000294952	9606.ENSP00000295872	9606.ENSP00000301761	9606.ENSP00000301921	9606.ENSP00000312664	9606.ENSP00000312706	9606.ENSP00000316152	9606.ENSP00000317872	9606.ENSP00000321606	9606.ENSP00000322568	9606.ENSP00000324248	9606.ENSP00000324857	9606.ENSP00000327465	9606.ENSP00000333003	9606.ENSP00000334379	9606.ENSP00000336799	9606.ENSP00000337040	9606.ENSP00000337797	9606.ENSP00000339001	9606.ENSP00000342510	9606.ENSP00000344314	9606.ENSP00000349208	9606.ENSP00000351520	9606.ENSP00000351536
COMPARTMENTS	GOCC:0110165	Cellular anatomical entity	89	13853	0.1	0.00094	3.02687	9606.ENSP00000026218	9606.ENSP00000217026	9606.ENSP00000221452	9606.ENSP00000222284	9606.ENSP00000230658	9606.ENSP00000233954	9606.ENSP00000239830	9606.ENSP00000254998	9606.ENSP00000255674	9606.ENSP00000255759	9606.ENSP00000262102	9606.ENSP00000262294	9606.ENSP00000263991	9606.ENSP00000264187	9606.ENSP00000264554	9606.ENSP00000266987	9606.ENSP00000268035	9606.ENSP00000270708	9606.ENSP00000281043	9606.ENSP00000281142	9606.ENSP00000287380	9606.ENSP00000293373	9606.ENSP00000294952	9606.ENSP00000295872	9606.ENSP00000296145	9606.ENSP00000301761	9606.ENSP00000301921	9606.ENSP00000312664	9606.ENSP00000312706	9606.ENSP00000316152	9606.ENSP00000317872	9606.ENSP00000321606	9606.ENSP00000322568	9606.ENSP00000324248	9606.ENSP00000324857	9606.ENSP00000327465	9606.ENSP00000333003	9606.ENSP00000334379	9606.ENSP00000336799	9606.ENSP00000337040	9606.ENSP00000337797	9606.ENSP00000339001
COMPARTMENTS	GOCC:0034451	Centriolar satellite	6	103	1.06	0.0036	2.4437	9606.ENSP00000255759	9606.ENSP00000334379	9606.ENSP00000342510	9606.ENSP00000344314	9606.ENSP00000352572	9606.ENSP00000424757	FOPNL	C2CD3	CEP97	OFD1	PCNT	NEK1
COMPARTMENTS	GOCC:0036064	Ciliary basal body	6	112	1.02	0.0052	2.284	9606.ENSP00000255674	9606.ENSP00000255759	9606.ENSP00000270708	9606.ENSP00000312706	9606.ENSP00000344314	9606.ENSP00000468263	RTTN	FOPNL	WRAP73	CCDC65	OFD1	ERC1
[truncated: 136 more columns]

## Sheet: Fig.3
Source data for Fig.3a																								One-way ANOVA for Fig.3a
		WT							CEP131KO#1							CEP131KO#2								Tukey's multiple comparisons test	Mean Diff.	95.00% CI of diff.	Significant?	Summary	Adjusted P Value
		n=1	n=2	n=3	n=4	n=5	n=6	n=7	n=1	n=2	n=3	n=4	n=5	n=6	n=7	n=1	n=2	n=3	n=4	n=5	n=6	n=7		WT vs. CEP131KO#1	-80	-510.4 to 350.4	No	ns	0.8841	A-B
	MTG	1924	1845	1741	2440	2006	2223	2134	2023	1881	1761	2714	1789	2241	2464	2052	1949	1408	2462	2060	2295	1957		WT vs. CEP131KO#2	18.57	-411.8 to 449.0	No	ns	0.9933	A-C
																								CEP131KO#1 vs. CEP131KO#2	98.57	-331.8 to 529.0	No	ns	0.8301	B-C
																								Test details	Mean 1	Mean 2	Mean Diff.	SE of diff.	n1	n2	q	DF
																								WT vs. CEP131KO#1	2045	2125	-80	168.6	7	7	0.6709	18
																								WT vs. CEP131KO#2	2045	2026	18.57	168.6	7	7	0.1557	18
																								CEP131KO#1 vs. CEP131KO#2	2125	2026	98.57	168.6	7	7	0.8266	18
Source data for Fig.3b																								One-way ANOVA for Fig.3b
			WT			CEP131KO#1			CEP131KO#2															Tukey's multiple comparisons test	Mean Diff.	95.00% CI of diff.	Significant?	Summary	Adjusted P Value
			n=1	n=2	n=3	n=1	n=2	n=3	n=1	n=2	n=3													WT vs. CEP131KO#1	0.9133	-17.54 to 19.37	No	ns	0.9874	A-B
	MT-ND1/N-18S		71.03	86.76	51.07	62.37	61.14	57.01	81.71	66.9	52.1													WT vs. CEP131KO#2	0.9367	-17.52 to 19.39	No	ns	0.9868	A-C
	MT-CO2/N-ACTB		70.33	63.63	67.57	68.25	64.27	52.62	65.57	63.63	55.32													CEP131KO#1 vs. CEP131KO#2	0.02333	-18.43 to 18.48	No	ns	>0.9999	B-C
	MT-CYB/N-GAPDH		65.57	61.14	56.44	89.4	42.66	87.63	61.75	73.2	64.92
																								Test details	Mean 1	Mean 2	Mean Diff.	SE of diff.	n1	n2	q	DF
																								WT vs. CEP131KO#1	65.95	65.04	0.9133	6.016	3	3	0.2147	6
			WT			CEP131KO#1			CEP131KO#2															WT vs. CEP131KO#2	65.95	65.01	0.9367	6.016	3	3	0.2202	6
			n=1	n=2	n=3	n=1	n=2	n=3	n=1	n=2	n=3													CEP131KO#1 vs. CEP131KO#2	65.04	65.01	0.02333	6.016	3	3	0.005485	6
	Mean of the 3 couples		68.98	70.51	58.36	73.34	56.02	65.75	69.68	67.91	57.45
Source data for Fig.3c																								One-way ANOVA for Fig.3c
		WT							CEP131KO#1							CEP131KO#2								Dunnett's multiple comparisons test	Mean Diff.	95.00% CI of diff.	Significant?	Summary	Adjusted P Value	A-?
		n=1	n=2	n=3	n=4	n=5	n=6	n=7	n=1	n=2	n=3	n=4	n=5	n=6	n=7	n=1	n=2	n=3	n=4	n=5	n=6	n=7		WT vs. CEP131KO#1	-8952	-12059 to -5844	Yes	****	<0.0001	B	CEP131KO(#3.8)
	TMRM	12426	14757	14235	11744	14979	12704	10472	24139	24762	20787	21454	24348	20615	17873	18240	19480	16565	16304	17342	10520	14863		WT vs. CEP131KO#2	-3142	-6250 to -34.64	Yes	*	0.0474	C	CEP131KD(#4.12)
																								Test details	Mean 1	Mean 2	Mean Diff.	SE of diff.	n1	n2	q	DF
																								WT vs. CEP131KO#1	13045	21997	-8952	1296	7	7	6.909	18
																								WT vs. CEP131KO#2	13045	16188	-3142	1296	7	7	2.425	18
Source data for Fig.3f
	number of mitochondria	WT	CEP131KO#1	CEP131KO#2
	1	18.527	23.543	34.045
	2	31.887	43.969	56.774
	3	39.071	59.948	61.972
	4	45.36	66.347	65.477
	5	50.248	69.695	68.147
	6	52.885	71.751	70.544
	7	55.161	73.652	72.516
	8	56.824
	9	57.959
	10	58.946
	11	59.676
	12	60.27
	13	60.829
	14	61.312
	15	61.773
	16	62.161
	17	62.516
	18	62.87
	19	63.215
	20	63.556
	21	63.89
	22	64.206
	23	64.503
	24	64.764
	25	65.007
	26	65.242
	27	65.457
	28	65.667
	29	65.874
	30	66.073
	31	66.244
	32	66.405
	33	66.564
	34	66.721
	35	66.873
	36	67.024
	37	67.167
	38	67.306
	39	67.444
	40	67.581
	41	67.716
	42	67.849
	43	67.977
	44	68.102
	45	68.223
	46	68.343
	47	68.46
	48	68.566
	49	68.67
	50	68.771
	51	68.866
	52	68.958
	53	69.046
	54	69.134
	55	69.222
	56	69.307
	57	69.391
	58	69.464
	59	69.534
	60	69.601
	61	69.667
	62	69.73
	63	69.793
	64	69.855
	65	69.915
	66	69.973
	67	70.029
	68	70.082
	69	70.134
	70	70.184
	71	70.233
	72	70.282
	73	70.331
	74	70.379
	75	70.421
	76	70.463
	77	70.505
	78	70.544
	79	70.582
	80	70.619
	81	70.655
	82	70.691
	83	70.727
	84	70.762
	85	70.797
	86	70.831
	87	70.862
	88	70.893
	89	70.923
	90	70.953
	91	70.982
	92	71.01
	93	71.038
	94	71.065
	95	71.092
	96	71.119
	97	71.146
	98	71.173
	99	71.2
	100	71.227

## Sheet: Fig.4
Source data for Fig. 4a																Two-way ANOVA for Fig. 4a
	Raptinal (min)	WT			CEP131KO#1			CEP131KO#2								Dunnett's multiple comparisons test	Mean Diff.	95.00% CI of diff.	Significant?	Summary	Adjusted P Value
		n=1	n=2	n=3	n=1	n=2	n=3	n=1	n=2	n=3
	0	95.8867	99.0873	105.026	107.944	94.2868	97.7689	97.1662	98.778	104.056						0
	10	95.5196	90.7701	91.2913	105.229	99.7242	98.1073	98.0358	103.284	98.0883						WT vs. CEP131KO#1	-1.705e-13	-10.69 to 10.69	No	ns	>0.9999
	20	65.6349	67.0663	69.6724	88.4282	85.5854	103.703	79.7361	82.2625	97.3536						WT vs. CEP131KO#2	-2.274e-13	-10.69 to 10.69	No	ns	>0.9999
	30	36.2713	37.1742	48.8976	82.186	72.8754	76.9742	60.4693	59.2773	72.7566
	40	26.9411	33.5479	41.821	63.2264	65.7608	64.0687	44.7185	52.2603	51.7205						10
	50	22.9256	26.2804	29.5544	45.9664	59.9549	60.173	37.5066	48.2645	46.2853						WT vs. CEP131KO#1	-8.493	-19.19 to 2.198	No	ns	0.1348
	60	21.4134	23.5275	26.7061	43.274	45.6881	54.8935	32.7761	41.1275	42.0346						WT vs. CEP131KO#2	-7.276	-17.97 to 3.416	No	ns	0.2181
																20
																WT vs. CEP131KO#1	-25.11	-35.81 to -14.42	Yes	****	<0.0001
																WT vs. CEP131KO#2	-18.99	-29.68 to -8.301	Yes	***	0.0004
																30
																WT vs. CEP131KO#1	-36.56	-47.26 to -25.87	Yes	****	<0.0001
																WT vs. CEP131KO#2	-23.39	-34.08 to -12.69	Yes	****	<0.0001
																40
																WT vs. CEP131KO#1	-30.25	-40.94 to -19.56	Yes	****	<0.0001
																WT vs. CEP131KO#2	-15.46	-26.15 to -4.771	Yes	**	0.0037
																50
																WT vs. CEP131KO#1	-29.11	-39.80 to -18.42	Yes	****	<0.0001
																WT vs. CEP131KO#2	-17.77	-28.46 to -7.074	Yes	***	0.0009
																60
																WT vs. CEP131KO#1	-24.07	-34.76 to -13.38	Yes	****	<0.0001
																WT vs. CEP131KO#2	-14.76	-25.46 to -4.072	Yes	**	0.0056
																Test details	Mean 1	Mean 2	Mean Diff.	SE of diff.	N1	N2	q	DF
																0
																WT vs. CEP131KO#1	100	100	-1.705e-13	4.671	3	3	3.651e-14	42
																WT vs. CEP131KO#2	100	100	-2.274e-13	4.671	3	3	4.868e-14	42
																10
																WT vs. CEP131KO#1	92.53	101	-8.493	4.671	3	3	1.818	42
																WT vs. CEP131KO#2	92.53	99.8	-7.276	4.671	3	3	1.558	42
																20
																WT vs. CEP131KO#1	67.46	92.57	-25.11	4.671	3	3	5.376	42
																WT vs. CEP131KO#2	67.46	86.45	-18.99	4.671	3	3	4.066	42
																30
																WT vs. CEP131KO#1	40.78	77.35	-36.56	4.671	3	3	7.827	42
																WT vs. CEP131KO#2	40.78	64.17	-23.39	4.671	3	3	5.007	42
																40
																WT vs. CEP131KO#1	34.1	64.35	-30.25	4.671	3	3	6.476	42
																WT vs. CEP131KO#2	34.1	49.57	-15.46	4.671	3	3	3.31	42
																50
																WT vs. CEP131KO#1	26.25	55.36	-29.11	4.671	3	3	6.232	42
																WT vs. CEP131KO#2	26.25	44.02	-17.77	4.671	3	3	3.803	42
																60
																WT vs. CEP131KO#1	23.88	47.95	-24.07	4.671	3	3	5.153	42
																WT vs. CEP131KO#2	23.88	38.65	-14.76	4.671	3	3	3.161	42
Source data for Fig. 4b																Two-way ANOVA for Fig. 4b
	Time (Min)	WT			CEP131KO#1											Sidak's multiple comparisons test	Mean Diff.	95.00% CI of diff.	Significant?	Summary	Adjusted P Value
		n=1	n=2	n=3	n=1	n=2	n=3
	0	4.81928	3.4965	6.54206	3.04569	1.31579	4.95868									WT - CEP131KO#1
	15	12.9771	6.09756	13.8889	2.55102	1.33333	17.6471									0	1.846	-33.84 to 37.53	No	ns	>0.9999
	30	17.5	18.6441	76.6667	3.33333	9.74026	14.8148									15	3.811	-31.87 to 39.50	No	ns	0.9993
	45	71.8519	78.3019	91.6667	8.18966	8.97436	32.7586									30	28.31	-7.377 to 63.99	No	ns	0.167
	60	94.3299	96.875	93.4783	11.157	23.5294	64.8352									45	63.97	28.28 to 99.65	Yes	***	0.0003
																60	61.72	26.04 to 97.40	Yes	***	0.0004
																Test details	Mean 1	Mean 2	Mean Diff.	SE of diff.	N1	N2	t	DF
																WT - CEP131KO#1
																0	4.953	3.107	1.846	12.58	3	3	0.1467	20
																15	10.99	7.177	3.811	12.58	3	3	0.3029	20
																30	37.6	9.296	28.31	12.58	3	3	2.25	20
																45	80.61	16.64	63.97	12.58	3	3	5.084	20
																60	94.89	33.17	61.72	12.58	3	3	4.905	20
Source data for Fig. 4d																Two-way ANOVA for Fig. 4c
	CASP8 - Time (h)	WT			CEP131KO#1											Sidak's multiple comparisons test	Mean Diff.	95.00% CI of diff.	Significant?	Summary	Adjusted P Value
	0	0.693028	1.04422	1.26275	1.04824	0.877671	1.07409
	0.5	1.14256	1.17846	1.08325	0.70193	0.634735	0.760855									WT - CEP131KO#1
	1	9.2794	9.70395	11.0182	1.14025	1.50724	1.32426									0	0	-1.680 to 1.680	No	ns	>0.9999
	1.5	13.4313	14.6191	15.3293	3.68539	3.92936	3.66471									0.5	0.4356	-1.244 to 2.115	No	ns	0.9764
	2	11.7877	14.5942	15.7477	4.8153	4.1785	4.70882									1	8.677	6.997 to 10.36	Yes	****	<0.0001
	2 + z-VAD	-0.733611	-0.597815	-0.889698	-0.234666	-0.18918	-0.221227									1.5	10.7	9.020 to 12.38	Yes	****	<0.0001
																2	9.476	7.796 to 11.16	Yes	****	<0.0001
																2 + z-VAD	-0.5254	-2.205 to 1.154	No	ns	0.9426
																Test details	Mean 1	Mean 2	Mean Diff.	SE of diff.	N1	N2	t	DF
																WT - CEP131KO#1
																0	1	1	0	0.5861	3	3	0	24
																0.5	1.135	0.6992	0.4356	0.5861	3	3	0.7432	24
																1	10	1.324	8.677	0.5861	3	3	14.8	24
																1.5	14.46	3.76	10.7	0.5861	3	3	18.26	24
																2	14.04	4.568	9.476	0.5861	3	3	16.17	24
																2 + z-VAD	-0.7404	-0.215	-0.5254	0.5861	3	3	0.8963	24
	CASP3/7 - Time (h)	WT			CEP131KO#1											Sidak's multiple comparisons test	Mean Diff.	95.00% CI of diff.	Significant?	Summary	Adjusted P Value
	0	0.954941	1.04407	1.00099	1.08757	1.01092	0.901509
	0.5	1.09881	1.09271	0.916292	0.885624	0.827641	0.912033									WT - CEP131KO#1
	1	12.2053	11.5595	10.9763	3.54825	3.15727	3.02581									0	0	-0.9528 to 0.9528	No	ns	>0.9999
	1.5	15.5999	13.2421	13.9286	7.666	7.41859	7.67971									0.5	0.1608	-0.7919 to 1.114	No	ns	0.9976
	2	18.8279	18.9139	18.6755	11.7	11.6269	11.5385									1	8.337	7.384 to 9.289	Yes	****	<0.0001
	2 + z-VAD	0.341737	0.310115	0.306417	0.468626	0.50278	0.509531									1.5	6.669	5.716 to 7.622	Yes	****	<0.0001
																2	7.184	6.231 to 8.137	Yes	****	<0.0001
																2 + z-VAD	-0.1742	-1.127 to 0.7786	No	ns	0.9962
																Test details	Mean 1	Mean 2	Mean Diff.	SE of diff.	N1	N2	t	DF
																WT - CEP131KO#1
																0	1	1	0	0.3324	3	3	0	24
																0.5	1.036	0.8751	0.1608	0.3324	3	3	0.4838	24
																1	11.58	3.244	8.337	0.3324	3	3	25.08	24
																1.5	14.26	7.588	6.669	0.3324	3	3	20.06	24
																2	18.81	11.62	7.184	0.3324	3	3	21.61	24
																2 + z-VAD	0.3194	0.4936	-0.1742	0.3324	3	3	0.5241	24
Source data for Fig.4e																Two-way ANOVA for Fig. 4e
	Raptinal (µM)	WT			CEP131KO#1											Sidak's multiple comparisons test	Mean Diff.	95.00% CI of diff.	Significant?	Summary	Adjusted P Value
		n=1	n=2	n=3	n=1	n=2	n=3
	0	100	100	100	100	100	100									WT - CEP131KO#1
	0.5	32.2083	26.6393	30.0254	94.3625	80.1746	82.1544									0	0	-12.07 to 12.07	No	ns	>0.9999
	1	9.79108	8.94298	19.5152	56.4738	63.2515	76.607									0.5	-55.94	-68.01 to -43.87	Yes	****	<0.0001
	5	2.71643	4.97745	3.4965	3.32961	10.5545	4.68712									1	-52.69	-64.77 to -40.62	Yes	****	<0.0001
																5	-2.46	-14.53 to 9.611	No	ns	0.9676
																Test details	Mean 1	Mean 2	Mean Diff.	SE of diff.	N1	N2	t	DF
																WT - CEP131KO#1
																0	100	100	0	4.305	3	3	0	16
																0.5	29.62	85.56	-55.94	4.305	3	3	12.99	16
																1	12.75	65.44	-52.69	4.305	3	3	12.24	16
																5	3.73	6.19	-2.46	4.305	3	3	0.5714	16
	ABT-199 (µM)	WT			CEP131KO#1											Sidak's multiple comparisons test	Mean Diff.	95.00% CI of diff.	Significant?	Summary	Adjusted P Value
		n=1	n=2	n=3	n=1	n=2	n=3
	0	100	100	100	100	100	100									WT - CEP131KO#1
	0.1	95.0153	90.4148	96.6519	92.8792	94.1233	93.269									0	0	-8.323 to 8.323	No	ns	>0.9999
	1	86.733	87.6872	89.0962	93.2589	102.738	94.4151									0.1	0.6035	-7.719 to 8.926	No	ns	0.9994
	10	8.70402	22.3188	14.5011	73.1819	81.9378	75.9443									1	-8.965	-17.29 to -0.6425	Yes	*	0.0321
																10	-61.85	-70.17 to -53.52	Yes	****	<0.0001
																Test details	Mean 1	Mean 2	Mean Diff.	SE of diff.	N1	N2	t	DF
																WT - CEP131KO#1
																0	100	100	0	2.968	3	3	0	16
																0.1	94.03	93.42	0.6035	2.968	3	3	0.2033	16
																1	87.84	96.8	-8.965	2.968	3	3	3.02	16
																10	15.17	77.02	-61.85	2.968	3	3	20.84	16
	S63845 (µM)	WT			CEP131KO#1											Sidak's multiple comparisons test	Mean Diff.	95.00% CI of diff.	Significant?	Summary	Adjusted P Value
		n=1	n=2	n=3	n=1	n=2	n=3
	0	100	100	100	100	100	100									WT - CEP131KO#1
	0.2	90.4428	56.2396	44.3177	78.9842	84.8816	82.3806									0	0	-33.06 to 33.06	No	ns	>0.9999
	0.4	32.2934	80.9909	31.2283	72.2973	91.7419	72.3354									0.2	-18.42	-51.47 to 14.64	No	ns	0.501
	0.8	19.5802	43.5264	17.6325	68.2031	81.7069	61.3915									0.4	-30.62	-63.68 to 2.435	No	ns	0.0782
	1.6	12.8687	30.765	10.3897	55.5804	71.2314	55.2839									0.8	-43.52	-76.58 to -10.47	Yes	**	0.0065
																1.6	-42.69	-75.75 to -9.635	Yes	**	0.0077
																Test details	Mean 1	Mean 2	Mean Diff.	SE of diff.	N1	N2	t	DF
																WT - CEP131KO#1
																0	100	100	0	11.66	3	3	0	20
																0.2	63.67	82.08	-18.42	11.66	3	3	1.58	20
																0.4	48.17	78.79	-30.62	11.66	3	3	2.627	20
																0.8	26.91	70.43	-43.52	11.66	3	3	3.734	20
																1.6	18.01	60.7	-42.69	11.66	3	3	3.663	20
	A1155463 (nM)	WT			CEP131KO#1											Sidak's multiple comparisons test	Mean Diff.	95.00% CI of diff.	Significant?	Summary	Adjusted P Value
		n=1	n=2	n=3	n=1	n=2	n=3
	0	100	100	100	100	100	100									WT - CEP131KO#1
	5	73.9186	85.9883	79.0039	88.9992	101.249	96.6379									0	0	-9.418 to 9.418	No	ns	>0.9999
	10	64.1948	65.1685	67.0402	100.287	91.0494	100.083									5	-15.99	-25.41 to -6.574	Yes	***	0.0005
	50	44.9673	45.1527	37.4982	83.8631	87.2356	79.9152									10	-31.67	-41.09 to -22.25	Yes	****	<0.0001
	100	40.7351	38.528	30.91	75.0666	76.4867	74.1148									50	-41.13	-50.55 to -31.71	Yes	****	<0.0001
																100	-38.5	-47.92 to -29.08	Yes	****	<0.0001
																Test details	Mean 1	Mean 2	Mean Diff.	SE of diff.	N1	N2	t	DF
																WT - CEP131KO#1
																0	100	100	0	3.321	3	3	0	20
																5	79.64	95.63	-15.99	3.321	3	3	4.816	20
																10	65.47	97.14	-31.67	3.321	3	3	9.538	20
																50	42.54	83.67	-41.13	3.321	3	3	12.39	20
																100	36.72	75.22	-38.5	3.321	3	3	11.59	20

## Sheet: Fig.S1
Source data for Fig. S1a																		Two-way ANOVA for Fig. S1a
		SubG1			G0/G1			S			G2/M							Tukey's multiple comparisons test	Mean Diff.	95.00% CI of diff.	Significant?	Summary	Adjusted P Value
		n=1	n=2	n=3	n=1	n=2	n=3	n=1	n=2	n=3	n=1	n=2	n=3
	WT	0	0	0	67	70	68.7	20	15	14	13	14	16.9					SubG1
	CEP131KO#1	0	0	0	58	64	64.3	25	21	18.7	17	14	16.6					WT vs. CEP131KO#1	0	-5.181 to 5.181	No	ns	>0.9999
	CEP131KO#2	0	0	0.2	83	80	73.8	10	10	11.8	7	9	13.8					WT vs. CEP131KO#2	-0.06667	-5.247 to 5.114	No	ns	0.9994
																		CEP131KO#1 vs. CEP131KO#2	-0.06667	-5.247 to 5.114	No	ns	0.9994
																		G0/G1
																		WT vs. CEP131KO#1	6.467	1.286 to 11.65	Yes	*	0.0126
																		WT vs. CEP131KO#2	-10.37	-15.55 to -5.186	Yes	***	0.0001
																		CEP131KO#1 vs. CEP131KO#2	-16.83	-22.01 to -11.65	Yes	****	<0.0001
																		S
																		WT vs. CEP131KO#1	-5.233	-10.41 to -0.05262	Yes	*	0.0474
																		WT vs. CEP131KO#2	5.733	0.5526 to 10.91	Yes	*	0.0281
																		CEP131KO#1 vs. CEP131KO#2	10.97	5.786 to 16.15	Yes	****	<0.0001
																		G2/M
																		WT vs. CEP131KO#1	-1.233	-6.414 to 3.947	No	ns	0.8244
																		WT vs. CEP131KO#2	4.7	-0.4807 to 9.881	No	ns	0.0804
																		CEP131KO#1 vs. CEP131KO#2	5.933	0.7526 to 11.11	Yes	*	0.0226
																		Test details	Mean 1	Mean 2	Mean Diff.	SE of diff.	N1	N2	q	DF
																		SubG1
																		WT vs. CEP131KO#1	0	0	0	2.075	3	3	0	24
																		WT vs. CEP131KO#2	0	0.06667	-0.06667	2.075	3	3	0.04545	24
																		CEP131KO#1 vs. CEP131KO#2	0	0.06667	-0.06667	2.075	3	3	0.04545	24
																		G0/G1
																		WT vs. CEP131KO#1	68.57	62.1	6.467	2.075	3	3	4.408	24
																		WT vs. CEP131KO#2	68.57	78.93	-10.37	2.075	3	3	7.067	24
																		CEP131KO#1 vs. CEP131KO#2	62.1	78.93	-16.83	2.075	3	3	11.48	24
																		S
																		WT vs. CEP131KO#1	16.33	21.57	-5.233	2.075	3	3	3.568	24
																		WT vs. CEP131KO#2	16.33	10.6	5.733	2.075	3	3	3.908	24
																		CEP131KO#1 vs. CEP131KO#2	21.57	10.6	10.97	2.075	3	3	7.476	24
																		G2/M
																		WT vs. CEP131KO#1	14.63	15.87	-1.233	2.075	3	3	0.8408	24
																		WT vs. CEP131KO#2	14.63	9.933	4.7	2.075	3	3	3.204	24
																		CEP131KO#1 vs. CEP131KO#2	15.87	9.933	5.933	2.075	3	3	4.045	24
Source data for Fig. S1b
																		Two-way ANOVA for Fig. S1b
		SubG1			G0/G1			S			G2/M							Two-way ANOVA	Ordinary
		n=1	n=2	n=3	n=1	n=2	n=3	n=1	n=2	n=3	n=1	n=2	n=3					Alpha	0.05
	ctrlsiRNA	2	2	2	64	63	63	22	23	22	11	12	12
	mCEP131siRNA	4	5	4	60	59	56	24	24	25	12	12	14					Source of Variation	% of total variation	P value	P value summary	Significant?
																		Interaction	0.4565	<0.0001	****	Yes
																		Row Factor	0.0003581	0.8339	ns	No
																		Column Factor	99.42	<0.0001	****	Yes
																		ANOVA table	SS	DF	MS	F (DFn, DFd)	P value
																		Interaction	53.12	3	17.71	F (3, 16) = 19.32	P<0.0001
																		Row Factor	0.04167	1	0.04167	F (1, 16) = 0.04545	P=0.8339
																		Column Factor	11569	3	3856	F (3, 16) = 4207	P<0.0001
																		Residual	14.67	16	0.9167
																		Difference between row means
																		Mean of sictrl	24.83
																		Mean of siCEP131#1	24.92
																		Difference between means	-0.08333
																		SE of difference	0.3909
																		95% CI of difference	-0.9119 to 0.7453
																		Data summary
																		Number of columns (Column Factor)	4
																		Number of rows (Row Factor)	2
																		Number of values	24
																		Sidak's multiple comparisons test	Mean Diff.	95.00% CI of diff.	Significant?	Summary	Adjusted P Value
																		ctrlsiRNA - mCEP131siRNA
																		SubG1	-2.333	-4.525 to -0.1415	Yes	*	0.0346
																		G0/G1	5	2.808 to 7.192	Yes	****	<0.0001
																		S	-2	-4.192 to 0.1918	No	ns	0.0815
																		G2/M	-1	-3.192 to 1.192	No	ns	0.6281
																		Test details	Mean 1	Mean 2	Mean Diff.	SE of diff.	N1	N2	t	DF
																		ctrlsiRNA - mCEP131siRNA
																		SubG1	2	4.333	-2.333	0.7817	3	3	2.985	16
																		G0/G1	63.33	58.33	5	0.7817	3	3	6.396	16
																		S	22.33	24.33	-2	0.7817	3	3	2.558	16
																		G2/M	11.67	12.67	-1	0.7817	3	3	1.279	16
Source data for Fig. S1c																		Two-way ANOVA for Fig. S1c
	0.1E6 cells.mL-1	WT			CEP131KO#1			CEP131KO#2										Dunnett's multiple comparisons test	Mean Diff.	95.00% CI of diff.	Significant?	Summary	Adjusted P Value
	Day	n=1	n=2	n=3	n=1	n=2	n=3	n=1	n=2	n=3
	0	100000	100000	100000	100000	100000	100000	100000	100000	100000								Row 1
	1	211000	135000	182000	182000	205000	164000	123000	211000	205000								WT vs. CEP131KO#1	0	-261595 to 261595	No	ns	>0.9999
	2	510000	317000	364000	500000	381000	264000	200000	364000	246000								WT vs. CEP131KO#2	0	-261595 to 261595	No	ns	>0.9999
	3	633000	956000	956000	874000	997000	850000	340000	833000	745000
	4	1530000	1760000	1740000	1320000	1430000	1220000	880000	1540000	1100000								Row 2
																		WT vs. CEP131KO#1	-7667	-269261 to 253928	No	ns	0.9966
																		WT vs. CEP131KO#2	-3667	-265261 to 257928	No	ns	0.9992
																		Row 3
																		WT vs. CEP131KO#1	15333	-246261 to 276928	No	ns	0.9865
																		WT vs. CEP131KO#2	127000	-134595 to 388595	No	ns	0.432
																		Row 4
																		WT vs. CEP131KO#1	-58667	-320261 to 202928	No	ns	0.8238
																		WT vs. CEP131KO#2	209000	-52595 to 470595	No	ns	0.13
																		Row 5
																		WT vs. CEP131KO#1	353333	91739 to 614928	Yes	**	0.0073
																		WT vs. CEP131KO#2	503333	241739 to 764928	Yes	***	0.0002
																		Test details	Mean 1	Mean 2	Mean Diff.	SE of diff.	N1	N2	q	DF
																		Row 1
																		WT vs. CEP131KO#1	100000	100000	0	112714	3	3	0	30
																		WT vs. CEP131KO#2	100000	100000	0	112714	3	3	0	30
																		Row 2
																		WT vs. CEP131KO#1	176000	183667	-7667	112714	3	3	0.06802	30
																		WT vs. CEP131KO#2	176000	179667	-3667	112714	3	3	0.03253	30
																		Row 3
																		WT vs. CEP131KO#1	397000	381667	15333	112714	3	3	0.136	30
																		WT vs. CEP131KO#2	397000	270000	127000	112714	3	3	1.127	30
																		Row 4
																		WT vs. CEP131KO#1	848333	907000	-58667	112714	3	3	0.5205	30
																		WT vs. CEP131KO#2	848333	639333	209000	112714	3	3	1.854	30
																		Row 5
																		WT vs. CEP131KO#1	1676667	1323333	353333	112714	3	3	3.135	30
																		WT vs. CEP131KO#2	1676667	1173333	503333	112714	3	3	4.466	30
	0.5E6 cells.mL-1	WT			CEP131KO#1			CEP131KO#2										Dunnett's multiple comparisons test	Mean Diff.	95.00% CI of diff.	Significant?	Summary	Adjusted P Value
	Day	n=1	n=2	n=3	n=1	n=2	n=3	n=1	n=2	n=3
	0	500000	500000	500000	500000	500000	500000	500000	500000	500000								Row 1
	1	1110000	850000	1020000	1220000	1000000	921000	921000	645000	1140000								WT vs. CEP131KO#1	0	-337190 to 337190	No	ns	>0.9999
	2	2150000	1890000	1890000	2090000	1870000	1740000	1550000	1640000	1440000								WT vs. CEP131KO#2	0	-337190 to 337190	No	ns	>0.9999
	3	3730000	3640000	3940000	2290000	2870000	2400000	2570000	2750000	2770000
	4	5210000	5560000	5060000	2970000	3200000	3140000	4100000	3730000	3480000								Row 2
																		WT vs. CEP131KO#1	-53667	-390857 to 283524	No	ns	0.9058
																		WT vs. CEP131KO#2	91333	-245857 to 428524	No	ns	0.7562
																		Row 3
																		WT vs. CEP131KO#1	76667	-260524 to 413857	No	ns	0.8195
																		WT vs. CEP131KO#2	433333	96143 to 770524	Yes	*	0.0107
																		Row 4
																		WT vs. CEP131KO#1	1250000	912810 to 1587190	Yes	****	<0.0001
																		WT vs. CEP131KO#2	1073333	736143 to 1410524	Yes	****	<0.0001
																		Row 5
																		WT vs. CEP131KO#1	2173333	1836143 to 2510524	Yes	****	<0.0001
																		WT vs. CEP131KO#2	1506667	1169476 to 1843857	Yes	****	<0.0001
																		Test details	Mean 1	Mean 2	Mean Diff.	SE of diff.	N1	N2	q	DF
																		Row 1
																		WT vs. CEP131KO#1	500000	500000	0	145287	3	3	0	30
																		WT vs. CEP131KO#2	500000	500000	0	145287	3	3	0	30
																		Row 2
																		WT vs. CEP131KO#1	993333	1047000	-53667	145287	3	3	0.3694	30
																		WT vs. CEP131KO#2	993333	902000	91333	145287	3	3	0.6286	30
																		Row 3
																		WT vs. CEP131KO#1	1976667	1900000	76667	145287	3	3	0.5277	30
																		WT vs. CEP131KO#2	1976667	1543333	433333	145287	3	3	2.983	30
																		Row 4
																		WT vs. CEP131KO#1	3770000	2520000	1250000	145287	3	3	8.604	30
																		WT vs. CEP131KO#2	3770000	2696667	1073333	145287	3	3	7.388	30
																		Row 5
																		WT vs. CEP131KO#1	5276667	3103333	2173333	145287	3	3	14.96	30
																		WT vs. CEP131KO#2	5276667	3770000	1506667	145287	3	3	10.37	30
Source data for Fig. S1d																		Two-way ANOVA for Fig. S1d
		WT			CEP131KO#1			CEP131KO#2										Tukey's multiple comparisons test	Mean Diff.	95.00% CI of diff.	Significant?	Summary	Adjusted P Value
	Reversine (nM)	n=1	n=2	n=3	n=1	n=2	n=3	n=1	n=2	n=3
	0	0.97	1.79	1	1.42	1.88	1.46	1.5	1.9	1.99								0
	500	13.7	7.73	5.97	8.13	9.65	6.94	13.04	7.73	4.49								WT vs. CEP131KO#1	-0.3333	-5.760 to 5.094	No	ns	0.9853
																		WT vs. CEP131KO#2	-0.5433	-5.970 to 4.884	No	ns	0.9616
																		CEP131KO#1 vs. CEP131KO#2	-0.21	-5.637 to 5.217	No	ns	0.9941
																		500
																		WT vs. CEP131KO#1	0.8933	-4.534 to 6.320	No	ns	0.9
																		WT vs. CEP131KO#2	0.7133	-4.714 to 6.140	No	ns	0.9348
																		CEP131KO#1 vs. CEP131KO#2	-0.18	-5.607 to 5.247	No	ns	0.9957
																		Test details	Mean 1	Mean 2	Mean Diff.	SE of diff.	N1	N2	q	DF
																		0
																		WT vs. CEP131KO#1	1.253	1.587	-0.3333	2.034	3	3	0.2317	12
																		WT vs. CEP131KO#2	1.253	1.797	-0.5433	2.034	3	3	0.3777	12
																		CEP131KO#1 vs. CEP131KO#2	1.587	1.797	-0.21	2.034	3	3	0.146	12
																		500
																		WT vs. CEP131KO#1	9.133	8.24	0.8933	2.034	3	3	0.6211	12
																		WT vs. CEP131KO#2	9.133	8.42	0.7133	2.034	3	3	0.4959	12
																		CEP131KO#1 vs. CEP131KO#2	8.24	8.42	-0.18	2.034	3	3	0.1251	12
Source data for Fig. S1g																						One-way ANOVA for Fig. S1g
		WT						CEP131KO#1						CEP131KO#2								Tukey's multiple comparisons test	Mean Diff.	95.00% CI of diff.	Significant?	Summary	Adjusted P Value
		n=1	n=2	n=3	n=4	n=5	n=6	n=1	n=2	n=3	n=4	n=5	n=6	n=1	n=2	n=3	n=4	n=5	n=6			WT vs. CEP131KO#1	0.2815	-0.2920 to 0.8551	No	ns	0.43	A-B
	a-Gly-Tub	1	1	1	1	1	1	0.377981	0.260766	1.68203	0.57	0.59	0.83	0.562603	0.223165	1.46815	0.47	0.69	0.64			WT vs. CEP131KO#2	0.3243	-0.2492 to 0.8979	No	ns	0.333	A-C
																						CEP131KO#1 vs. CEP131KO#2	0.04281	-0.5308 to 0.6164	No	ns	0.9795	B-C
																						Test details	Mean 1	Mean 2	Mean Diff.	SE of diff.	n1	n2	q	DF
																						WT vs. CEP131KO#1	1	0.7185	0.2815	0.2208	6	6	1.803	15
																						WT vs. CEP131KO#2	1	0.6757	0.3243	0.2208	6	6	2.077	15
																						CEP131KO#1 vs. CEP131KO#2	0.7185	0.6757	0.04281	0.2208	6	6	0.2742	15
		WT			CEP131KO#1			CEP131KO#2														Tukey's multiple comparisons test	Mean Diff.	95.00% CI of diff.	Significant?	Summary	Adjusted P Value
		n=1	n=2	n=3	n=1	n=2	n=3	n=1	n=2	n=3												WT vs. CEP131KO#1	0.5438	0.3861 to 0.7016	Yes	***	0.0001	A-B
	b-Gly-Tub	1	1	1	0.38737	0.4568	0.524282	0.525939	0.486527	0.363164												WT vs. CEP131KO#2	0.5415	0.3837 to 0.6992	Yes	***	0.0001	A-C
																						CEP131KO#1 vs. CEP131KO#2	-0.002393	-0.1602 to 0.1554	No	ns	0.9988	B-C
																						Test details	Mean 1	Mean 2	Mean Diff.	SE of diff.	n1	n2	q	DF
																						WT vs. CEP131KO#1	1	0.4562	0.5438	0.05142	3	3	14.96	6
																						WT vs. CEP131KO#2	1	0.4585	0.5415	0.05142	3	3	14.89	6
																						CEP131KO#1 vs. CEP131KO#2	0.4562	0.4585	-0.002393	0.05142	3	3	0.06581	6
		WT			CEP131KO#1			CEP131KO#2														Tukey's multiple comparisons test	Mean Diff.	95.00% CI of diff.	Significant?	Summary	Adjusted P Value
		n=1	n=2	n=3	n=1	n=2	n=3	n=1	n=2	n=3												WT vs. CEP131KO#1	0.5452	0.1907 to 0.8997	Yes	**	0.0078	A-B
	a-polyGlu-Tub	1	1	1	0.252466	0.613348	0.49854	0.476531	0.772079	0.737008												WT vs. CEP131KO#2	0.3381	-0.01636 to 0.6926	No	ns	0.0596	A-C
																						CEP131KO#1 vs. CEP131KO#2	-0.2071	-0.5616 to 0.1474	No	ns	0.2501	B-C
																						Test details	Mean 1	Mean 2	Mean Diff.	SE of diff.	n1	n2	q	DF
																						WT vs. CEP131KO#1	1	0.4548	0.5452	0.1155	3	3	6.674	6
																						WT vs. CEP131KO#2	1	0.6619	0.3381	0.1155	3	3	4.139	6
																						CEP131KO#1 vs. CEP131KO#2	0.4548	0.6619	-0.2071	0.1155	3	3	2.535	6
		WT			CEP131KO#1			CEP131KO#2														Tukey's multiple comparisons test	Mean Diff.	95.00% CI of diff.	Significant?	Summary	Adjusted P Value
		n=1	n=2	n=3	n=1	n=2	n=3	n=1	n=2	n=3												WT vs. CEP131KO#1	0.6639	0.3397 to 0.9880	Yes	**	0.0018	A-B
	b-polyGlu-Tub	1	1	1	0.271726	0.564646	0.172074	0.3864	0.467868	0.282924												WT vs. CEP131KO#2	0.6209	0.2968 to 0.9451	Yes	**	0.0026	A-C
																						CEP131KO#1 vs. CEP131KO#2	-0.04292	-0.3671 to 0.2813	No	ns	0.9143	B-C
																						Test details	Mean 1	Mean 2	Mean Diff.	SE of diff.	n1	n2	q	DF
																						WT vs. CEP131KO#1	1	0.3361	0.6639	0.1057	3	3	8.886	6
																						WT vs. CEP131KO#2	1	0.3791	0.6209	0.1057	3	3	8.311	6
																						CEP131KO#1 vs. CEP131KO#2	0.3361	0.3791	-0.04292	0.1057	3	3	0.5744	6
		WT			CEP131KO#1			CEP131KO#2														Tukey's multiple comparisons test	Mean Diff.	95.00% CI of diff.	Significant?	Summary	Adjusted P Value
		n=1	n=2	n=3	n=1	n=2	n=3	n=1	n=2	n=3												WT vs. CEP131KO#1	0.6049	-0.4769 to 1.687	No	ns	0.2748	A-B
	a-deTyr-Tub	1	1	1	0.413155	0.172334	0.599865	1.90741	0.744403	2.05116												WT vs. CEP131KO#2	-0.5677	-1.649 to 0.5142	No	ns	0.3122	A-C
																						CEP131KO#1 vs. CEP131KO#2	-1.173	-2.254 to -0.09072	Yes	*	0.0366	B-C
																						Test details	Mean 1	Mean 2	Mean Diff.	SE of diff.	n1	n2	q	DF
																						WT vs. CEP131KO#1	1	0.3951	0.6049	0.3526	3	3	2.426	6
																						WT vs. CEP131KO#2	1	1.568	-0.5677	0.3526	3	3	2.277	6
																						CEP131KO#1 vs. CEP131KO#2	0.3951	1.568	-1.173	0.3526	3	3	4.703	6

## Sheet: Fig.S2
Source data for Fig. S2a
			WT					CEP131KO#1
			n=1	n=2	n=3	n=4	n=5	n=1	n=2	n=3	n=4	n=5
		CD28	0.931877	1.06823	0.782669	1.02829	1.18893	0	0	0	0	0
		PTPN6	1.01887	0.982551	1.00309	0.919816	1.07568	0	0	0	0	0
		SKAP1	1.21297	0.935756	0.692739	1.01911	1.13942	0	0	0	0	0
		TRAC	0.955462	1.10124	0.689557	1.17078	1.08297	0	0	0.0636788	0.0871467	0
		PLCG2	0.93785	0.976668	0.951337	1.04693	1.08722	0.353988	0.367059	0.417574	0.380122	0.422415
		CD247	1.18901	1.44552	0.660563	0.828974	0.875924	0.478828	0.298833	0.315026	0.534786	0.423892
		ITK	1.07174	1.132	0.875741	0.827503	1.09301	0.564636	0.561506	0.450451	0.523314	0.525802
		LIME1	1.0394	1.13625	0.761198	1.00786	1.05529	0.594239	0.718362	0.401297	0.527665	0.667226
		LCP2	1.02102	0.995473	0.918576	0.992213	1.07272	0.557155	0.511519	0.667698	0.564914	0.659343
		CSK	1.00326	1.00825	1.0726	0.954062	0.961828	0.586322	0.600888	0.6628	0.594827	0.603578
		PIK3CD	1.04124	1.08572	0.75416	0.955692	1.16319	0.603162	0.598385	0.623061	0.591101	0.654718
		ADA	0.876663	1.02177	1.13059	0.98549	0.98549	0.610641	0.547807	0.677146	0.596749	0.707376
		UBE2N	0.893108	0.922299	1.18416	0.939982	1.06045	0.625682	0.403461	0.768535	0.625086	0.821535
		THY1	1.03051	1.00388	0.730955	1.00302	1.23164	0.753305	0.457546	0.767615	0.698877	0.702175
		PTPRC	1.04341	1.1009	0.942848	0.859056	1.05378	0.72975	0.622363	0.748329	0.705893	0.788955
		LCK	0.987282	1.02871	1.08646	0.877697	1.01985	0.828524	0.817462	0.707141	0.747241	0.782604
		PIK3CA	1.15347	1.09406	0.839927	0.927741	0.984797	0.905416	0.826048	0.706397	0.736206	0.747985
		CRKL	0.933593	0.983861	0.899942	1.07506	1.10754	0.730626	0.658165	0.862772	0.811852	0.933799
		THEMIS	1.09599	1.00719	0.89617	1.03179	0.968867	0.852362	0.791922	0.892207	0.738155	0.737208
		PLCG1	1.05783	1.04822	0.908774	0.963945	1.02123	0.793594	0.76284	0.841861	0.818434	0.832332
		WNK1	1.04883	1.0569	0.93348	0.983628	0.977168	0.856984	0.708948	0.833382	0.80451	0.9398
		RFTN1	1.01742	0.930801	1.09849	0.980587	0.972701	0.834718	0.900054	0.93234	0.759229	0.773012
		BRAF	1.0428	0.969754	0.912315	1.03274	1.0424	0.777613	0.795971	1.01569	0.585526	1.13718
		PSEN1	1.09302	0.993973	1.11078	0.797442	1.00479	0.710564	0.872813	0.970294	0.76285	0.906048
		CACNB3	0.832218	0.998639	1.84398	0.558133	0.76703	0.767557	0.711816	0.666222	0.873725	0.960057
		MAPK1	0.938596	0.966168	1.12238	1.00012	0.97274	0.750541	0.696437	1.03143	0.867489	0.997661
		PRKD2	1.09623	1.03657	0.934485	0.930367	1.00235	1.03719	0.693664	0.879382	0.86903	0.863052
		CD3E	1.06359	1.15098	0.709683	1.06155	1.0142	0.977678	0.445187	1.10258	0.886605	1.06098
		CD3D	1.17954	1.2128	0.568586	0.951533	1.08754	1.13176	0.496099	0.812416	1.09812	0.864131
		EIF2B2	0.964716	1.09421	0.870722	1.04653	1.02381	0.958128	0.849378	0.843548	0.918805	0.894699
		CD3G	1.25444	1.12041	1.04378	0.745278	0.836087	1.15856	0.432474	1.09563	1.08069	0.88315
		FCHO1	1.00744	1.0651	0.751966	1.10382	1.07167	0.844285	0.895453	0.934271	0.949221	0.914337
		BTN3A1	0.939609	1.03194	1.01177	0.831153	1.18553	0.828122	1.0373	0.901165	0.861682	0.947309
		BCL10	1.11496	1.01689	0.769591	0.978431	1.12013	0.984995	0.663931	1.09333	0.856119	1.07051
		ZAP70	1.066	1.00315	0.855739	1.03676	1.03834	0.965234	0.844572	0.96677	0.931986	0.945813
		GATA3	1.20597	1.0599	0.728386	0.721099	1.28464	1.06158	1.03313	0.687848	0.986518	0.826211
		KHDRBS1	0.924112	0.955631	0.998636	1.14268	0.978943	0.950153	0.699668	1.07345	0.989619	1.03281
		MAP3K7	1.14366	1.08579	0.785282	0.87763	1.10765	1.03554	1.04203	0.86907	0.895731	0.916082
		IKBKB	1.07695	1.02089	0.808577	0.957312	1.13626	0.9902	0.891846	1.01491	0.959451	0.979843
		IKBKG	1.15043	1.15612	0.97959	0.70883	1.00503	0.995473	0.83262	1.04207	0.96658	1.17521
		CBLB	0.998398	1.12791	0.906298	0.927445	1.03995	1.0309	1.09165	0.992846	0.946396	1.03921
		HLA-A	1.08767	1.27769	0.702035	0.948542	0.984069	1.10027	0.815551	0.9524	1.09431	1.11203
		RBCK1	1.10276	1.00239	0.800759	0.925849	1.16825	1.23866	0.848131	0.858468	1.15797	1.09028
		ABL1	0.94365	1.17447	0.832097	1.02265	1.02714	1.05746	1.07129	1.04484	1.04544	0.990973
		RC3H1	1.20741	1.10407	0.816417	0.925474	0.946626	1.04987	1.12386	1.06354	1.07261	0.904473
		EIF2B1	1.09492	1.06715	0.89607	0.975159	0.966703	1.17245	1.15047	0.995633	1.1035	0.956698
		STOML2	0.893682	1.10081	1.1519	0.834091	1.01952	1.29983	0.906894	1.15861	1.08776	1.13057
		MALT1	1.06838	1.04311	0.884553	0.871068	1.13289	1.18025	1.2499	0.948044	1.183	1.0452
		RNF31	0.997147	1.10475	0.929474	0.965494	1.00314	1.10857	1.19689	0.973858	1.15703	1.21619
		BTN2A1	0.884476	1.03339	0.866158	1.03771	1.17826	1.09541	1.7441	1.09184	0.951202	1.04639
		STK11	0.762713	1.06591	1.21556	0.94001	1.01581	0.894668	1.42024	1.25643	1.09875	1.20141
		HRAS	0.550242	1.14842	1.40848	0.940339	0.952528	1.51771	1.15515	1.01321	1.30696	0.977788
		FYN	1.38754	1.2369	0	1.10313	1.27243	1.66146	1.26444	1.67802	1.61253	1.51935
		EIF2B5	0.933979	0.949655	1.14452	0.979398	0.99245	1.21469	1.16579	1.24803	1.25264	1.34194
		TRAF6	1.15077	1.30003	0.634968	0.927579	0.986654	1.32757	1.33426	1.13978	1.40535	1.1274
		TRBC1	1.35204	1.11775	0.770598	0.925025	0.834586	1.39943	1.31906	1.42129	1.29709	1.06458
		EIF2B4	1.0751	1.0167	0.980767	0.959352	0.968082	1.55024	1.56614	1.39267	1.54463	1.53862
		EIF2B3	0.995706	1.02537	1.03516	0.947531	0.996235	1.48757	1.72558	1.49865	1.54222	1.38484
		FYB1	1.06344	1.0619	0.95476	0.917005	1.0029	2.40859	1.80974	2.29245	2.30686	2.19654
Source data for Fig. S2c																Two-way ANOVA for Fig. S2c
		WT			CEP131KO#1			CEP131KO#2								Tukey's multiple comparisons test	Mean Diff.	95.00% CI of diff.	Significant?	Summary	Adjusted P Value
		n=1	n=2	n=3	n=1	n=2	n=3	n=1	n=2	n=3
	TCRa	1	1	1	0.05	0.09	0.06	0.62	0.85	0.68						TCRa
	CD3z	1	1	1	0.47	0.54	0.61	0.69	0.49	0.67						WT vs. CEP131KO#1	0.9333	0.7198 to 1.147	Yes	****	<0.0001
	CD3e	1	1	1	0.67	0.83	1.15	0.89	0.98	0.88						WT vs. CEP131KO#2	0.2833	0.06984 to 0.4968	Yes	**	0.0088
																CEP131KO#1 vs. CEP131KO#2	-0.65	-0.8635 to -0.4365	Yes	****	<0.0001
																CD3z
																WT vs. CEP131KO#1	0.46	0.2465 to 0.6735	Yes	****	<0.0001
																WT vs. CEP131KO#2	0.3833	0.1698 to 0.5968	Yes	***	0.0006
																CEP131KO#1 vs. CEP131KO#2	-0.07667	-0.2902 to 0.1368	No	ns	0.6371
																CD3e
																WT vs. CEP131KO#1	0.1167	-0.09682 to 0.3302	No	ns	0.3644
																WT vs. CEP131KO#2	0.08333	-0.1302 to 0.2968	No	ns	0.5886
																CEP131KO#1 vs. CEP131KO#2	-0.03333	-0.2468 to 0.1802	No	ns	0.9166
																Test details	Mean 1	Mean 2	Mean Diff.	SE of diff.	N1	N2	q	DF
																TCRa
																WT vs. CEP131KO#1	1	0.06667	0.9333	0.08365	3	3	15.78	18
																WT vs. CEP131KO#2	1	0.7167	0.2833	0.08365	3	3	4.79	18
																CEP131KO#1 vs. CEP131KO#2	0.06667	0.7167	-0.65	0.08365	3	3	10.99	18
																CD3z
																WT vs. CEP131KO#1	1	0.54	0.46	0.08365	3	3	7.777	18
																WT vs. CEP131KO#2	1	0.6167	0.3833	0.08365	3	3	6.481	18
																CEP131KO#1 vs. CEP131KO#2	0.54	0.6167	-0.07667	0.08365	3	3	1.296	18
																CD3e
																WT vs. CEP131KO#1	1	0.8833	0.1167	0.08365	3	3	1.972	18
																WT vs. CEP131KO#2	1	0.9167	0.08333	0.08365	3	3	1.409	18
																CEP131KO#1 vs. CEP131KO#2	0.8833	0.9167	-0.03333	0.08365	3	3	0.5635	18
Source data for Fig. S2d																One-way ANOVA for Fig. S2d
		WT			CEP131KO#1			CEP131KO#2								Dunnett's multiple comparisons test	Mean Diff.	95.00% CI of diff.	Significant?	Summary	Adjusted P Value	A-?
		n=1	n=2	n=3	n=1	n=2	n=3	n=1	n=2	n=3						WT vs. CEP131KO#1	672	162.0 to 1182	Yes	*	0.0164	B	CEP131#3.8
	panTCRa/b	1660	1192	1631	636	764	1067	626	669	919						WT vs. CEP131KO#2	756.3	246.3 to 1266	Yes	**	0.0097	C	CEP131#.412
																Test details	Mean 1	Mean 2	Mean Diff.	SE of diff.	n1	n2	q	DF
																WT vs. CEP131KO#1	1494	822.3	672	178.1	3	3	3.772	6
																WT vs. CEP131KO#2	1494	738	756.3	178.1	3	3	4.246	6
		WT			CEP131KO#1			CEP131KO#2								Dunnett's multiple comparisons test	Mean Diff.	95.00% CI of diff.	Significant?	Summary	Adjusted P Value	A-?
		n=1	n=2	n=3	n=1	n=2	n=3	n=1	n=2	n=3						WT vs. CEP131KO#1	9460	1122 to 17799	Yes	*	0.0308	B	CEP131#3.8
	CD3z	29864	33193	22094	19110	20843	16817	15663	13508	13373						WT vs. CEP131KO#2	14202	5864 to 22541	Yes	**	0.005	C	CEP131#4.12
																Test details	Mean 1	Mean 2	Mean Diff.	SE of diff.	n1	n2	q	DF
																WT vs. CEP131KO#1	28384	18923	9460	2912	3	3	3.248	6
																WT vs. CEP131KO#2	28384	14181	14202	2912	3	3	4.876	6
		WT			CEP131KO#1			CEP131KO#2								Dunnett's multiple comparisons test	Mean Diff.	95.00% CI of diff.	Significant?	Summary	Adjusted P Value	A-?
		n=1	n=2	n=3	n=1	n=2	n=3	n=1	n=2	n=3						WT vs. CEP131KO#1	-793.3	-9335 to 7749	No	ns	0.9501	B	CEP131#3.8
	CD3ε	11178	16625	11861	10575	18018	13451	10579	18818	15461						WT vs. CEP131KO#2	-1731	-10273 to 6811	No	ns	0.7935	C	CEP131#4.12
																Test details	Mean 1	Mean 2	Mean Diff.	SE of diff.	n1	n2	q	DF
																WT vs. CEP131KO#1	13221	14015	-793.3	2984	3	3	0.2659	6
																WT vs. CEP131KO#2	13221	14953	-1731	2984	3	3	0.5803	6
		WT			CEP131KO#1			CEP131KO#2								Dunnett's multiple comparisons test	Mean Diff.	95.00% CI of diff.	Significant?	Summary	Adjusted P Value	A-?
		n=1	n=2	n=3	n=1	n=2	n=3	n=1	n=2	n=3						WT vs. CEP131KO#1	15235	9836 to 20635	Yes	***	0.0004	B	CEP131#3.8
	CD28	14188	18837	14568	488	778	621	13130	18505	13310						WT vs. CEP131KO#2	882.7	-4517 to 6282	No	ns	0.8574	C	CEP131#4.12
																Test details	Mean 1	Mean 2	Mean Diff.	SE of diff.	n1	n2	q	DF
																WT vs. CEP131KO#1	15864	629	15235	1886	3	3	8.079	6
																WT vs. CEP131KO#2	15864	14982	882.7	1886	3	3	0.4681	6
Source data for Fig. S2e																Two-way ANOVA for Fig. S2e
		WT			CEP131KO#1			CEP131KO#2								Dunnett's multiple comparisons test	Mean Diff.	95.00% CI of diff.	Significant?	Summary	Adjusted P Value
		n=1	n=2	n=3	n=1	n=2	n=3	n=1	n=2	n=3
	CD3ε	0.98621	1.10923	0.90455	1.17	0.92033	1.04231	0.85292	1.08271	1.04231						CD3ε
	CD247 (CD3z)	0.90002	1.26299	0.83699	0.739	1.09987	1.39137	0.93815	1.05153	1.19502						WT vs. CEP131KO#1	-0.04422	-0.3920 to 0.3036	No	ns	0.9347
	CD28	0.8434	0.91006	1.24654	0.00396	0.00108	0.00131	0.92273	1.11598	0.8434						WT vs. CEP131KO#2	0.00735	-0.3405 to 0.3552	No	ns	0.9981
																CD247 (CD3z)
																WT vs. CEP131KO#1	-0.07675	-0.4246 to 0.2711	No	ns	0.8194
																WT vs. CEP131KO#2	-0.06157	-0.4094 to 0.2862	No	ns	0.8784
																CD28
																WT vs. CEP131KO#1	0.9979	0.6501 to 1.346	Yes	****	<0.0001
																WT vs. CEP131KO#2	0.0393	-0.3085 to 0.3871	No	ns	0.9479
																Test details	Mean 1	Mean 2	Mean Diff.	SE of diff.	N1	N2	q	DF
																CD3ε
																WT vs. CEP131KO#1	1	1.044	-0.04422	0.145	3	3	0.3049	18
																WT vs. CEP131KO#2	1	0.9926	0.00735	0.145	3	3	0.05069	18
																CD247
																WT vs. CEP131KO#1	1	1.077	-0.07675	0.145	3	3	0.5293	18
																WT vs. CEP131KO#2	1	1.062	-0.06157	0.145	3	3	0.4246	18
																CD28
																WT vs. CEP131KO#1	1	0.002117	0.9979	0.145	3	3	6.882	18
																WT vs. CEP131KO#2	1	0.9607	0.0393	0.145	3	3	0.271	18
Source data for Fig. S2f																One-way ANOVA for Fig. S2f
		WT			CEP131KO#1			CEP131KO#2								Dunnett's multiple comparisons test	Mean Diff.	95.00% CI of diff.	Significant?	Summary	Adjusted P Value	A-?
		n=1	n=2	n=3	n=1	n=2	n=3	n=1	n=2	n=3						WT vs. CEP131KO#1	1635	958.9 to 2310	Yes	***	0.0008	B	CEP131#3.8
	panTCRa/b	1420	2389	1699	165	206	233	223	234	273						WT vs. CEP131KO#2	1593	916.9 to 2268	Yes	***	0.0009	C	CEP131#4.12
																Test details	Mean 1	Mean 2	Mean Diff.	SE of diff.	n1	n2	q	DF
																WT vs. CEP131KO#1	1836	201.3	1635	236	3	3	6.926	6
																WT vs. CEP131KO#2	1836	243.3	1593	236	3	3	6.748	6
		WT			CEP131KO#1			CEP131KO#2								Dunnett's multiple comparisons test	Mean Diff.	95.00% CI of diff.	Significant?	Summary	Adjusted P Value	A-?
		n=1	n=2	n=3	n=1	n=2	n=3	n=1	n=2	n=3						WT vs. CEP131KO#1	2087	1737 to 2437	Yes	****	<0.0001	B	CEP131#3.8
	CD3ε	2602	2628	2368	493	223	620	607	463	574						WT vs. CEP131KO#2	1985	1635 to 2335	Yes	****	<0.0001	C	CEP131#4.12
																Test details	Mean 1	Mean 2	Mean Diff.	SE of diff.	n1	n2	q	DF
																WT vs. CEP131KO#1	2533	445.3	2087	122.3	3	3	17.07	6
																WT vs. CEP131KO#2	2533	548	1985	122.3	3	3	16.23	6
Source data for Fig. S2g																Two-way ANOVA for Fig. S2g
		WT			CEP131KO#1			CEP131KO#2								Dunnett's multiple comparisons test	Mean Diff.	95.00% CI of diff.	Significant?	Summary	Adjusted P Value
	Time (Min)	n=1	n=2	n=3	n=1	n=2	n=3	n=1	n=2	n=3
	0	34.2304	33.265	35.2093	37.5	29.5647	29.3785	37.9391	33.3071	36.879						0
	1	35.9773	36.2891	39.9436	38.9286	28.9601	23.7288	40.0468	34.4875	38.4376						WT vs. CEP131KO#1	2.087	-5.701 to 9.876	No	ns	0.7634
	5	43.7205	43.6187	42.9225	41.4286	30.7739	29.9435	41.2178	35.2744	35.5153						WT vs. CEP131KO#2	-1.807	-9.595 to 5.982	No	ns	0.8155
	15	47.6393	47.9754	49.359	42.5	31.6808	28.5311	41.452	36.6516	36.4894
	30	53.4939	57.0477	53.6146	45	37.1221	34.1808	44.4965	39.0124	41.3598						1
	60	56.1379	57.7652	59.4659	49.6429	38.3313	37.5706	45.4333	43.734	42.9184						WT vs. CEP131KO#1	6.864	-0.9245 to 14.65	No	ns	0.0899
																WT vs. CEP131KO#2	-0.254	-8.043 to 7.535	No	ns	0.9958
																5
																WT vs. CEP131KO#1	9.372	1.583 to 17.16	Yes	*	0.0166
																WT vs. CEP131KO#2	6.085	-1.704 to 13.87	No	ns	0.1419
																15
																WT vs. CEP131KO#1	14.09	6.299 to 21.88	Yes	***	0.0004
																WT vs. CEP131KO#2	10.13	2.338 to 17.92	Yes	**	0.0095
																30
																WT vs. CEP131KO#1	15.95	8.162 to 23.74	Yes	****	<0.0001
																WT vs. CEP131KO#2	13.1	5.307 to 20.88	Yes	***	0.0009
																60
																WT vs. CEP131KO#1	15.94	8.153 to 23.73	Yes	****	<0.0001
																WT vs. CEP131KO#2	13.76	5.972 to 21.55	Yes	***	0.0005
																Test details	Mean 1	Mean 2	Mean Diff.	SE of diff.	N1	N2	q	DF
																0
																WT vs. CEP131KO#1	34.23	32.15	2.087	3.383	3	3	0.6169	36
																WT vs. CEP131KO#2	34.23	36.04	-1.807	3.383	3	3	0.534	36
																1
																WT vs. CEP131KO#1	37.4	30.54	6.864	3.383	3	3	2.029	36
																WT vs. CEP131KO#2	37.4	37.66	-0.254	3.383	3	3	0.07506	36
																5
																WT vs. CEP131KO#1	43.42	34.05	9.372	3.383	3	3	2.77	36
																WT vs. CEP131KO#2	43.42	37.34	6.085	3.383	3	3	1.798	36
																15
																WT vs. CEP131KO#1	48.32	34.24	14.09	3.383	3	3	4.164	36
																WT vs. CEP131KO#2	48.32	38.2	10.13	3.383	3	3	2.993	36
																30
																WT vs. CEP131KO#1	54.72	38.77	15.95	3.383	3	3	4.715	36
																WT vs. CEP131KO#2	54.72	41.62	13.1	3.383	3	3	3.871	36
																60
																WT vs. CEP131KO#1	57.79	41.85	15.94	3.383	3	3	4.712	36
																WT vs. CEP131KO#2	57.79	44.03	13.76	3.383	3	3	4.067	36
Source data for Fig. S2h
		log2(CEP131KO#2/WT)	-log10(pvalue)
	ADM	-1.47393	2.52886
	AGT	-1.32193	2.30795
	AKT1	-0.514573	1.08354
	ALDH3A2	-0.454032	0.361848
	BCL2A1	-2.64386	1.74519
	BCL2L1	-0.321928	1.36931
	BIRC2	-0.862496	1.3194
	BIRC3	-1.4344	1.4781
	C3	0.189034	0.229336
	CCL11	-0.0892673	0.0640707
	CCL2	-1.2863	2.06329
	CCL22	-0.286304	0.128332
	CCL5	-2.05889	0.612407
	CCND1	-1.64386	0.590657
	CCR5	1.18269	1.25748
	CD40	-0.321928	0.409687
	CD69	-3.8365	2.59654
	CD80	-0.915936	0.720018
	CD83	-1.51457	1.93987
	CDKN1A	-2.64386	1.21184
	CFB	-0.200913	0.0110083
	CSF1	-6.64386	2.59261
	CSF2	-4.32193	1.63457
	CSF2RB	-0.666576	0.626319
	CSF3	-0.68966	0.612208
	CXCL1	-0.473931	0.153707
	CXCL10	-0.785875	0.593768
	CXCL2	0	0.0814219
	CXCL9	-0.217591	0.148027
	EGFR	-0.304006	0.206797
	EGR2	-3.64386	1.39506
	F3	-2.25154	2.30768
	F8	0.250962	0.0141341
	FAS	-0.599462	0.834005
	FASLG	-3.8365	2.1652
	GADD45B	-0.943416	0.51318
	ICAM1	-0.943416	1.17998
	IFNB1	0.238787	0.157792
	IFNG	-1.55639	0.644188
	IL12B	-0.395929	0.290971
	IL15	0.739848	0.649696
	IL1A	0.773996	0.400621
	IL1B	-0.200913	0.0441887
	IL1R2	-0.217591	0.248796
	IL1RN	-5.05889	2.75548
	IL2	-4.64386	3.78516
	IL2RA	-3.18442	2.72148
	IL4	-0.434403	0.0985537
	IL6	-0.0892673	0.0930996
	CXCL8	-6.64386	4.45593
	INS	-0.915936	1.06628
	IRF1	-0.666576	1.35817
	LTA	-3.64386	4.02687
	LTB	-2.05889	1.20694
	MAP2K6	0.495695	0.684805
	MMP9	0.0840643	0.0575197
	MYC	-0.395929	0.589147
	MYD88	-0.599462	0.656143
	NCOA3	-0.577767	0.651271
	NFKB1	-1.88897	3.01502
	NFKB2	-1.94342	1.31739
	NFKBIA	-3.32193	2.18997
	NQO1	-1.2863	1.81135
	NR4A2	-5.64386	4.58503
	PDGFB	-0.200913	0.480141
	PLAU	-4.32193	1.39914
	PTGS2	-3.8365	1.07495
	REL	-2.32193	1.57531
	RELA	-0.785875	2.01033
	RELB	-0.454032	0.558611
	SELE	0.464668	0.344214
	SELP	-0.234465	0.298895
	SNAP25	0.992768	1.56219
	SOD2	-0.761213	0.913434
	STAT1	-0.304006	1.73547
	STAT3	0.443607	0.4063
	STAT5B	0.485427	1.06238
	TNF	-5.64386	2.95979
	TNFRSF1B	-1.47393	2.81051
	TNFSF10	0.0285692	0.0335677
	TP53	-0.358454	0.534199
	TRAF2	-0.473931	0.665379
	VCAM1	-3.32193	2.14219
	XIAP	-0.0291463	0.000278472
	ACTB	0.298658	0.271781
	B2M	0.111031	0.0678927
	GAPDH	-0.37707	0.844294
	HPRT1	-0.200913	0.521007
	RPLP0	0.189034	0.25022

## Sheet: Fig.S3
Source data for Fig. S3a
		WT														CEP131KO#1														CEP131KO#2
	Time (Min)	n=1	n=2	n=3	n=4	n=5	n=6	n=7	n=8	n=9	n=10	n=11	n=12	n=13	n=14	n=1	n=2	n=3	n=4	n=5	n=6	n=7	n=8	n=9	n=10	n=11	n=12	n=13	n=14	n=1	n=2	n=3	n=4	n=5	n=6	n=7	n=8	n=9	n=10	n=11	n=12	n=13	n=14
	1.30873	34.2997	33.4929	33.4048	33.1266	33.1231	33.1396	33.3767	33.1972	33.2393	34.0025	30.8834	30.0659	38.0113	39.3819	34.2997	33.4929	33.4048	33.2905	33.3903	33.453	33.2699	33.4584	33.6036	33.4587	33.1517	57.047	56.2961	52.9646	33.5088	33.3131	32.6584	33.4933	33.8343	33.4038	33.1972	33.4662	33.5376	33.4326	18.9017	24.0955	19.4831	17.9728
	7.76438	33.3592	33.2759	33.359	33.3442	33.2756	33.4067	33.4565	33.348	33.4808	33.3548	30.7659	30.0772	38.1326	39.4152	33.3592	33.2759	33.359	33.3916	33.3378	33.2979	33.2754	33.4311	33.4214	33.3751	33.4573	57.4632	56.0973	52.4806	33.922	33.0899	33.8713	33.2788	33.2575	33.2309	33.5034	33.2484	33.3297	33.2247	19.373	24.2847	20.0167	18.0761
	14.2216	33.0858	33.3067	33.1659	33.5166	33.3542	33.4816	33.4275	33.6358	33.4749	33.0954	30.6915	30.145	38.1093	39.3645	33.0858	33.3067	33.1659	33.4267	33.4288	33.4005	33.3845	33.409	33.2672	33.479	33.4158	57.2193	55.3882	51.891	33.5427	33.5112	33.3145	33.3839	33.2562	33.4719	33.3059	33.5652	33.3208	33.5772	19.7451	24.2886	20.0273	18.4047
	20.6788	32.5886	33.2578	33.4036	33.346	33.5804	33.3055	33.0727	33.1524	33.1384	32.8806	30.6135	29.9828	37.9515	39.3721	32.5886	33.2578	33.4036	33.2245	33.1764	33.1819	33.4035	33.0349	33.0412	33.0205	33.3085	56.8215	55.1902	51.4686	32.3598	33.4192	33.4891	33.1775	32.9854	33.2267	33.3268	33.0535	33.1453	33.0989	19.4781	24.5115	20.1133	18.3692
	27.2403	10.8839	14.7403	15.6194	11.4881	8.70249	9.28006	9.21484	12.5895	9.9791	8.03245	8.76987	8.76338	10.5784	9.95073	10.8839	14.7403	15.6194	9.4215	9.20518	8.53414	9.23658	10.7688	10.0142	9.93263	10.9974	19.2477	18.1369	15.1153	10.9645	8.7948	7.84984	8.18374	8.51336	7.68424	7.92164	9.98098	7.61196	11.4525	5.89257	7.95098	5.82283	6.05679
	33.6986	8.90606	9.52761	9.49692	10.9228	7.87002	8.43873	8.49241	10.2027	7.84888	7.37962	8.01635	8.44603	9.93242	9.21762	8.90606	9.52761	9.49692	8.62871	8.41011	8.61285	8.48285	9.70324	9.58898	9.35281	10.6618	17	15.8742	14.8222	10.454	8.33671	8.31016	7.971	8.72298	7.34105	7.79004	8.98239	6.66516	9.72471	5.64234	7.59371	5.66273	5.29604
	40.152	8.2805	8.53162	9.3305	10.8437	7.6519	8.29154	8.37893	9.72528	7.49775	7.53803	7.68401	8.27823	9.75048	9.41675	8.2805	8.53162	9.3305	8.47664	8.55494	8.57828	8.43086	9.51927	9.51513	9.36135	10.8632	16.6959	15.6081	14.4607	10.7103	9.09929	8.65493	8.31508	8.62329	7.83498	7.68926	8.73707	6.63846	9.58915	5.48056	7.09886	5.38878	5.17276
	46.6039	7.95403	8.79886	9.25449	10.6567	7.58342	7.91779	8.20613	9.45287	7.39267	7.38451	7.73205	8.31681	9.31505	9.41562	7.95403	8.79886	9.25449	8.09918	7.96214	8.34495	8.19577	9.38278	9.52027	9.0359	10.8918	16.1771	15.4426	14.6167	10.2443	9.0194	9.06065	7.77628	8.19664	7.5645	7.82359	8.36078	6.43263	9.14221	5.12697	7.36274	5.11336	4.94497
	53.165	45.8333	58.2912	49.4576	40.6781	46.7219	38.2099	44.6731	34.3669	22.1215	45.0458	37.8237	34.9412	52.0915	60.3385	45.8333	58.2912	49.4576	49.0845	51.4509	46.8656	40.9655	49.4432	47.3596	57.6835	55.2306	91.5667	87.9006	76.9629	33.0222	52.0237	46.0351	46.6659	43.2006	48.2373	44.3709	32.8101	37.1637	34.399	25.7225	30.5591	29.7092	21.1611
	59.6193	45.8621	56.624	50.265	39.8653	44.7683	37.9188	42.7256	33.1027	21.4706	41.7226	35.4741	33.5538	49.5813	58.8452	42.5288	56.624	46.9317	47.3662	48.5581	48.8237	40.6234	48.2653	47.9088	58.6456	54.4235	89.3163	86.5664	74.4749	36.2834	48.6485	42.9015	43.8851	40.7044	45.3118	42.1171	32.234	34.4694	33.439	24.342	29.2913	28.2657	21.2405
	66.076	42.2023	43.422	40.754	38.0335	42.5383	36.5372	40.5995	30.9767	21.4078	39.3524	33.623	32.4696	46.8391	52.2696	38.869	50.0887	44.0873	42.2962	43.9759	44.3127	37.871	41.5474	44.8312	54.0101	47.0914	75.2809	74.9991	69.8623	35.5705	45.6515	43.6251	42.5416	39.3413	43.7053	40.8593	31.7084	33.7986	32.8472	23.0935	27.7111	26.9344	14.9576
	72.5362	32.5613	39.5413	37.1443	36.3637	40.6878	34.3748	39.0242	30.1825	20.5945	36.9745	32.6879	31.5203	43.8881	49.9333	32.5613	39.5413	37.1443	26.3459	28.8921	25.6755	23.2152	29.9623	29.5382	34.7548	34.4653	52.2707	45.2204	42.5799	33.9495	43.9947	41.7713	40.8429	37.6162	42.1531	40.4327	31.2597	33.4428	31.9306	22.0016	25.9965	25.5009	12.9415
	79.0952	2.44923	1.89777	2.29704	7.23611	3.80987	4.19306	5.09868	4.8633	3.04076	2.01793	3.96372	4.32564	4.99465	3.90863	2.44923	1.89777	2.29704	4.57643	4.56668	4.31031	5.21752	4.31806	3.9107	3.91115	4.3234	8.32011	7.23366	6.46893	5.03126	2.59821	3.29351	3.71188	4.31905	2.65767	3.36249	4.25878	1.87062	5.69858	3.04999	3.89227	2.51448	2.28413
	85.5527	3.09808	3.38356	3.28727	7.03759	3.71474	4.19869	4.92228	5.22315	2.48389	2.68801	3.87707	4.5677	5.30801	4.84507	3.09808	3.38356	3.28727	4.40745	5.61863	4.4745	5.09192	4.56258	4.12977	4.52823	5.55987	9.22727	8.51321	7.61867	5.35351	3.16399	3.43876	4.29965	4.44411	3.47959	3.51934	4.24202	1.86991	5.51372	3.15763	4.23473	2.86137	2.39236
	92.0151	3.22519	3.50449	3.26493	7.15776	3.83091	4.11771	5.01357	4.29374	2.42147	2.71235	3.68988	4.38763	4.88846	4.80229	3.22519	3.50449	3.26493	4.25197	5.04715	4.46633	4.98166	4.41255	4.25001	4.38094	4.96442	8.60759	8.49854	7.20699	4.81201	2.13296	3.23587	4.2468	4.55606	3.49098	3.76946	4.12564	1.67331	4.97283	2.8748	3.94528	2.70709	2.01262
	98.4746	2.96736	3.51909	3.10536	6.84806	3.55664	4.03697	4.96203	3.81515	1.48512	2.75595	3.59135	4.19483	4.85421	4.28535	2.96736	3.51909	3.10536	3.96064	4.91138	4.20219	4.96076	4.01043	3.80102	3.96136	4.81234	7.97953	7.93027	6.85788	4.33965	2.19587	2.71642	3.7645	4.52824	3.20835	3.9418	3.65859	1.27707	4.45185	2.916	3.52614	2.50049	1.99952
Source data for Fig. S3b
																																														Two-way ANOVA for Fig. S3b
		WT														CEP131KO#1														CEP131KO#2																Two-way ANOVA	Ordinary
		n=1	n=2	n=3	n=4	n=5	n=6	n=7	n=8	n=9	n=10	n=11	n=12	n=13	n=14	n=1	n=2	n=3	n=4	n=5	n=6	n=7	n=8	n=9	n=10	n=11	n=12	n=13	n=14	n=1	n=2	n=3	n=4	n=5	n=6	n=7	n=8	n=9	n=10	n=11	n=12	n=13	n=14			Alpha	0.05
	Basal	30.3984	30.2571	30.3447	26.2635	29.6053	29.1967	28.3342	28.7845	30.9755	30.7898	26.9581	25.6988	33.0398	34.9231	30.3984	30.2571	30.3447	29.0342	28.2974	28.97	28.2704	29.0074	29.3105	29.1379	28.4183	48.6041	47.699	45.1631	28.4492	30.8106	30.1622	29.3276	28.8715	30.1242	29.6851	29.2621	31.6606	28.1741	16.3749	20.3955	17.2643	16.0336
	Max	45.8333	58.2912	49.4576	40.6781	46.7219	38.2099	44.6731	34.3669	22.1215	45.0458	37.8237	34.9412	52.0915	60.3385	45.8333	58.2912	49.4576	49.0845	51.4509	46.8656	40.9655	49.4432	47.3596	57.6835	55.2306	91.5667	87.9006	76.9629	36.2834	52.0237	46.0351	46.6659	43.2006	48.2373	44.3709	32.8101	37.1637	34.399	25.7225	30.5591	29.7092	21.1611			Source of Variation	% of total variation	P value	P value summary
																																														Interaction	4.211	0.0272	*
																																														Row Factor	36.21	<0.0001	****
																																														Column Factor	16.07	<0.0001	****
																																														ANOVA table	SS (Type III)	DF	MS
																																														Interaction	682.2	2	341.1
																																														Row Factor	5866	1	5866
																																														Column Factor	2602	2	1301
																																														Residual	7048	78	90.36
																																														Difference between row means
																																														Predicted (LS) mean of Basal	29.64
																																														Predicted (LS) mean of Max	46.36
																																														Difference between predicted means	-16.71
																																														SE of difference	2.074
																																														95% CI of difference	-20.84 to -12.58
																																														Data summary
																																														Number of columns (Column Factor)	3
																																														Number of rows (Row Factor)	2
																																														Number of values	84
																																														Sidak's multiple comparisons test	Mean Diff.	95.00% CI of diff.	Significant?
																																														Basal
																																														WT vs. CEP131 KO #1	-3.382	-12.15 to 5.385	No
																																														WT vs. CEP131 KO #2	3.498	-5.269 to 12.27	No
																																														CEP131 KO #1 vs. CEP131 KO #2	6.88	-1.887 to 15.65	No
																																														Max
																																														WT vs. CEP131 KO #1	-14.11	-22.87 to -5.340	Yes
																																														WT vs. CEP131 KO #2	5.875	-2.892 to 14.64	No
																																														CEP131 KO #1 vs. CEP131 KO #2	19.98	11.22 to 28.75	Yes
																																														Test details	Mean 1	Mean 2	Mean Diff.
																																														Basal
																																														WT vs. CEP131 KO #1	29.68	33.07	-3.382
																																														WT vs. CEP131 KO #2	29.68	26.19	3.498
																																														CEP131 KO #1 vs. CEP131 KO #2	33.07	26.19	6.88
																																														Max
																																														WT vs. CEP131 KO #1	43.61	57.72	-14.11
																																														WT vs. CEP131 KO #2	43.61	37.74	5.875
																																														CEP131 KO #1 vs. CEP131 KO #2	57.72	37.74	19.98
Source data for Fig.S3c
		WT														CEP131KO#1														CEP131KO#2																Two-way ANOVA for Fig. S3c
		n=1	n=2	n=3	n=4	n=5	n=6	n=7	n=8	n=9	n=10	n=11	n=12	n=13	n=14	n=1	n=2	n=3	n=4	n=5	n=6	n=7	n=8	n=9	n=10	n=11	n=12	n=13	n=14	n=1	n=2	n=3	n=4	n=5	n=6	n=7	n=8	n=9	n=10	n=11	n=12	n=13	n=14			Two-way ANOVA	Ordinary
	Coupling efficiency	70.373	65.6292	63.9959	58.2012	73.1401	70.9487	69.743	63.5478	73.5933	75.3696	70.1367	67.1147	70.054	72.7969	70.373	65.6292	63.9959	70.1851	69.8449	70.5987	69.6272	66.0655	67.0437	67.6687	61.8079	64.4471	65.8998	67.3324	62.7642	71.3977	71.9221	72.5122	70.5105	74.7505	73.7035	69.1912	78.4052	64.5875	66.1945	63.2194	68.1601	66.5224			Alpha	0.05
	Spare respiratory capacity	150.87	192.653	165.647	154.885	157.816	130.871	157.665	119.394	71.4162	146.301	140.306	135.964	157.663	172.775	150.775	192.653	162.986	169.057	181.822	168.532	144.906	170.45	163.453	201.269	194.348	188.393	184.282	170.411	127.537	168.85	152.625	159.119	149.631	160.128	149.472	112.125	117.382	122.094	157.085	149.833	172.085	132.475
																																														Source of Variation	% of total variation	P value	P value summary
																																														Interaction	2.378	0.0003	***
																																														Row Factor	85.35	<0.0001	****
																																														Column Factor	1.779	0.0022	**
																																														ANOVA table	SS (Type III)	DF	MS
																																														Interaction	4416	2	2208
																																														Row Factor	158514	1	158514
																																														Column Factor	3304	2	1652
																																														Residual	19481	78	249.8
																																														Difference between row means
																																														Predicted (LS) mean of CE	68.55
																																														Predicted (LS) mean of Spare	155.4
																																														Difference between predicted means	-86.88
																																														SE of difference	3.449
																																														95% CI of difference	-93.75 to -80.02
																																														Data summary
																																														Number of columns (Column Factor)	3
																																														Number of rows (Row Factor)	2
																																														Number of values	84
																																														Tukey's multiple comparisons test	Mean Diff.	95.00% CI of diff.	Significant?
																																														Coupling efficiency
																																														WT vs. CEP131 KO #1	1.723	-12.55 to 15.99	No
																																														WT vs. CEP131 KO #2	-0.6569	-14.93 to 13.61	No
																																														CEP131 KO #1 vs. CEP131 KO #2	-2.38	-16.65 to 11.89	No
																																														Spare respiratory capacity
																																														WT vs. CEP131 KO #1	-27.79	-42.07 to -13.52	Yes
																																														WT vs. CEP131 KO #2	1.699	-12.57 to 15.97	No
																																														CEP131 KO #1 vs. CEP131 KO #2	29.49	15.22 to 43.76	Yes
																																														Test details	Mean 1	Mean 2	Mean Diff.
																																														Coupling efficiency
																																														WT vs. CEP131 KO #1	68.9	67.18	1.723
																																														WT vs. CEP131 KO #2	68.9	69.56	-0.6569
																																														CEP131 KO #1 vs. CEP131 KO #2	67.18	69.56	-2.38
																																														Spare respiratory capacity
																																														WT vs. CEP131 KO #1	146.7	174.5	-27.79
																																														WT vs. CEP131 KO #2	146.7	145	1.699
																																														CEP131 KO #1 vs. CEP131 KO #2	174.5	145	29.49
Source data for Fig. S3d														Two way ANOVA for Fig. S3d
	CASP8 - Time (h)	WT			CEP131KO#1									Sidak's multiple comparisons test	Mean Diff.	95.00% CI of diff.	Significant?	Summary	Adjusted P Value
	0	0.746	0.965	1.289	1.196	1.098	0.705
	1.25	0.686	1.111	0.783	0.802	0.785	0.588							WT - CEP131KO#1
	2.5	1.795	2.021	1.517	1.077	1.087	0.869							0	0.0003333	-0.4761 to 0.4768	No	ns	>0.9999
	5	1.88	2.081	2.084	1.281	1.29	1.072							1.25	0.135	-0.3415 to 0.6115	No	ns	0.9404
	5 + z-VAD	0.47	0.925	0.551	0.891	0.783	0.458							2.5	0.7667	0.2902 to 1.243	Yes	***	0.0009
														5	0.8007	0.3242 to 1.277	Yes	***	0.0006
														5 + zVAD	-0.062	-0.5385 to 0.4145	No	ns	0.9982
														Test details	Mean 1	Mean 2	Mean Diff.	SE of diff.	N1	N2	t	DF
														WT - CEP131KO#1
														0	1	0.9997	0.0003333	0.168	3	3	0.001984	20
														1.25	0.86	0.725	0.135	0.168	3	3	0.8036	20
														2.5	1.778	1.011	0.7667	0.168	3	3	4.563	20
														5	2.015	1.214	0.8007	0.168	3	3	4.766	20
														5 + zVAD	0.6487	0.7107	-0.062	0.168	3	3	0.369	20
	CASP3/7 - Time (h)	WT			CEP131KO#1									Sidak's multiple comparisons test	Mean Diff.	95.00% CI of diff.	Significant?	Summary	Adjusted P Value
	0	1.05032	1.03338	0.916295	0.993637	0.988137	1.01823
	1.25	1.97627	1.78673	1.77162	1.04918	0.936264	1.38932							WT - CEP131KO#1
	2.5	9.35947	10.1822	8.89398	3.3841	2.97699	3.17057							0	3.333e-10	-0.7580 to 0.7580	No	ns	>0.9999
	5	9.78582	10.7728	10.9882	6.04019	5.92016	6.5683							1.25	0.72	-0.03805 to 1.478	No	ns	0.0679
	5 + z-VAD	-0.0752356	-0.0721453	-0.0563504	-0.0726149	-0.0537422	-0.0402617							2.5	6.301	5.543 to 7.059	Yes	****	<0.0001
														5	4.339	3.581 to 5.097	Yes	****	<0.0001
														5 + zVAD	-0.01237	-0.7704 to 0.7456	No	ns	>0.9999
														Test details	Mean 1	Mean 2	Mean Diff.	SE of diff.	N1	N2	t	DF
														WT - CEP131KO#1
														0	1	1	3.333e-10	0.2673	3	3	1.247e-09	20
														1.25	1.845	1.125	0.72	0.2673	3	3	2.694	20
														2.5	9.479	3.177	6.301	0.2673	3	3	23.58	20
														5	10.52	6.176	4.339	0.2673	3	3	16.24	20
														5 + zVAD	-0.06791	-0.05554	-0.01237	0.2673	3	3	0.04629	20
Source data for Fig. S3f														Two-way ANOVA for Fig. S3f
	CASP8 - Time (h)	WT			CEP131KO#1									Sidak's multiple comparisons test	Mean Diff.	95.00% CI of diff.	Significant?	Summary	Adjusted P Value
	0	1	1	1	1	1	1
	0.5	1.00938	1.32359	0.896829	1.07036	1.52776	1.10194							WT - CEP131KO#1
	1	2.03284	1.68722	1.58178	2.75542	2.08259	1.38181							0	0	-2.456 to 2.456	No	ns	>0.9999
	1.5	6.9437	5.68562	4.30825	8.05252	4.79506	3.75494							0.5	-0.1568	-2.613 to 2.299	No	ns	>0.9999
	2	8.93532	8.42851	6.42375	8.2119	5.99835	4.23029							1	-0.306	-2.762 to 2.150	No	ns	0.9996
	2 + z-VAD	0.379357	0.545455	0.748113	0.612204	0.536706	0.893075							1.5	0.1117	-2.344 to 2.568	No	ns	>0.9999
														2	1.782	-0.6738 to 4.238	No	ns	0.2574
														2 +z-VAD	-0.123	-2.579 to 2.333	No	ns	>0.9999
														Test details	Mean 1	Mean 2	Mean Diff.	SE of diff.	N1	N2	t	DF
														WT - CEP131KO#1
														0	1	1	0	0.857	3	3	0	24
														0.5	1.077	1.233	-0.1568	0.857	3	3	0.1829	24
														1	1.767	2.073	-0.306	0.857	3	3	0.3571	24
														1.5	5.646	5.534	0.1117	0.857	3	3	0.1303	24
														2	7.929	6.147	1.782	0.857	3	3	2.08	24
														2 +z-VAD	0.5576	0.6807	-0.123	0.857	3	3	0.1436	24
	CASP3/7 - Time (h)	WT			CEP131KO#1									Sidak's multiple comparisons test	Mean Diff.	95.00% CI of diff.	Significant?	Summary	Adjusted P Value
	0	1	1	1	1	1	1
	0.5	0.899984	0.949431	0.892994	1.10844	1.34224	1.17212							WT - CEP131KO#1
	1	6.06684	2.51887	5.15356	15.4397	4.76864	7.18105							0	0	-7.374 to 7.374	No	ns	>0.9999
	1.5	23.813	15.4374	24.8399	32.4985	25.773	30.4708							0.5	-0.2935	-7.667 to 7.081	No	ns	>0.9999
	2	32.718	25.268	37.1915	37.1804	32.2197	37.9242							1	-4.55	-11.92 to 2.824	No	ns	0.431
	2 + z-VAD	-0.0686101	-0.0834387	0.039462	0.326499	0.053247	0.32465							1.5	-8.217	-15.59 to -0.8433	Yes	*	0.0232
														2	-4.049	-11.42 to 3.325	No	ns	0.5623
														2 +z-VAD	-0.2723	-7.646 to 7.102	No	ns	>0.9999
														Test details	Mean 1	Mean 2	Mean Diff.	SE of diff.	N1	N2	t	DF
														WT - CEP131KO#1
														0	1	1	0	2.573	3	3	0	24
														0.5	0.9141	1.208	-0.2935	2.573	3	3	0.1141	24
														1	4.58	9.13	-4.55	2.573	3	3	1.768	24
														1.5	21.36	29.58	-8.217	2.573	3	3	3.194	24
														2	31.73	35.77	-4.049	2.573	3	3	1.574	24
														2 +z-VAD	-0.03753	0.2348	-0.2723	2.573	3	3	0.1058	24
Source data for Fig. S3h														Two-way ANOVA for Fig. S3h
		WT			CEP131KO#1									Sidak's multiple comparisons test	Mean Diff.	95.00% CI of diff.	Significant?	Summary	Adjusted P Value
	TNFa (ng.mL-1) + Birinapant	n=1	n=2	n=3	n=1	n=2	n=3
	0	100	100	100	100	100	100							WT - CEP131KO#1
	1.10-2	44.4397	62.5448	57.6172	76.8681	67.1693	77.7139							0	0	-16.40 to 16.40	No	ns	>0.9999
	1.10-1	12.1296	36.357	13.9894	45.7111	50.3167	52.3539							1.10-2	-19.05	-35.45 to -2.652	Yes	*	0.022
														1.10-1	-28.64	-45.03 to -12.24	Yes	**	0.0012
														Test details	Mean 1	Mean 2	Mean Diff.	SE of diff.	N1	N2	t	DF
														WT - CEP131KO#1
														0	100	100	0	5.919	3	3	0	12
														1.10-2	54.87	73.92	-19.05	5.919	3	3	3.218	12
														1.10-1	20.83	49.46	-28.64	5.919	3	3	4.838	12
	Etoposide (µM)	WT			CEP131KO#1									Sidak's multiple comparisons test	Mean Diff.	95.00% CI of diff.	Significant?	Summary	Adjusted P Value
	0	99.9055	100.774	99.3207	102.179	98.0415	99.7795
	2.5	77.229	64.3132	65.7431	88.4903	93.2076	100.871							WT - CEP131KO#1
	5	39.5234	30.2006	28.0199	76.4534	76.8459	75.3608							0	3.333e-09	-8.067 to 8.067	No	ns	>0.9999
	10	15.8952	19.3246	15.3203	55.3744	58.0578	57.4965							2.5	-25.09	-33.16 to -17.03	Yes	****	<0.0001
	20	10.6905	9.39592	9.2032	53.3947	50.3004	50.7209							5	-43.64	-51.71 to -35.57	Yes	****	<0.0001
	40	8.16028	7.77288	8.25097	45.7277	46.1143	47.0169							10	-40.13	-48.20 to -32.06	Yes	****	<0.0001
														20	-41.71	-49.78 to -33.64	Yes	****	<0.0001
														40	-38.22	-46.29 to -30.16	Yes	****	<0.0001
														Test details	Mean 1	Mean 2	Mean Diff.	SE of diff.	N1	N2	t	DF
														WT - CEP131KO#1
														0	100	100	3.333e-09	2.815	3	3	1.184e-09	24
														2.5	69.1	94.19	-25.09	2.815	3	3	8.915	24
														5	32.58	76.22	-43.64	2.815	3	3	15.5	24
														10	16.85	56.98	-40.13	2.815	3	3	14.26	24
														20	9.763	51.47	-41.71	2.815	3	3	14.82	24
														40	8.061	46.29	-38.22	2.815	3	3	13.58	24
		WT			CEP131KO#1									Sidak's multiple comparisons test	Mean Diff.	95.00% CI of diff.	Significant?	Summary	Adjusted P Value
	anti-Fas (ng.mL-1)	n=1	n=2	n=3	n=1	n=2	n=3
	0	100	100	100	100	100	100							WT - CEP131KO#1
	0.1	96.0436	82.6537	70.3384	61.7679	84.0804	59.7191							0	0	-17.29 to 17.29	No	ns	>0.9999
	0.5	4.64473	3.81413	5.04696	5.91378	8.756	6.48686							0.1	14.49	-2.799 to 31.78	No	ns	0.1115
														0.5	-2.55	-19.84 to 14.74	No	ns	0.9702
														Test details	Mean 1	Mean 2	Mean Diff.	SE of diff.	N1	N2	t	DF
														WT - CEP131KO#1
														0	100	100	0	6.241	3	3	0	12
														0.1	83.01	68.52	14.49	6.241	3	3	2.322	12
														0.5	4.502	7.052	-2.55	6.241	3	3	0.4086	12
	STS (nM)	WT			CEP131KO#1									Sidak's multiple comparisons test	Mean Diff.	95.00% CI of diff.	Significant?	Summary	Adjusted P Value
	0	101.719	98.9357	99.3453	103.928	95.0528	101.019
	100	77.9944	75.7267	72.4374	90.4928	87.7078	96.9825							WT - CEP131KO#1
	200	48.0335	45.7983	43.0509	66.9533	70.7458	74.3386							0	-5.684e-14	-7.911 to 7.911	No	ns	>0.9999
	300	25.8607	21.6726	18.0105	58.6432	67.5973	63.3303							100	-16.34	-24.25 to -8.430	Yes	****	<0.0001
	400	13.7953	17.1189	14.1721	55.7778	52.028	50.1221							200	-25.05	-32.96 to -17.14	Yes	****	<0.0001
	500	14.8022	13.697	13.7918	38.3658	37.2507	44.8091							300	-41.34	-49.25 to -33.43	Yes	****	<0.0001
														400	-37.61	-45.53 to -29.70	Yes	****	<0.0001
														500	-26.04	-33.96 to -18.13	Yes	****	<0.0001
														Test details	Mean 1	Mean 2	Mean Diff.	SE of diff.	N1	N2	t	DF
														WT - CEP131KO#1
														0	100	100	-5.684e-14	2.76	3	3	2.059e-14	24
														100	75.39	91.73	-16.34	2.76	3	3	5.92	24
														200	45.63	70.68	-25.05	2.76	3	3	9.075	24
														300	21.85	63.19	-41.34	2.76	3	3	14.98	24
														400	15.03	52.64	-37.61	2.76	3	3	13.63	24
														500	14.1	40.14	-26.04	2.76	3	3	9.435	24
Source data for Fig. S3i														Two-way ANOVA for Fig. S3i
		WT			CEP131KO#1			CEP131KO#2						Tukey's multiple comparisons test	Mean Diff.	95.00% CI of diff.	Significant?	Summary	Adjusted P Value
	Unst.	98.7236	103.475	97.8014	103.403	98.8359	97.7606	102.178	97.8374	99.9843
	TS 1.10-2 ng.mL-1	77.7541	72.4483	64.1299	83.46	86.183	86.445	88.362	83.4894	74.02				Unst.
	TS 1.10-1 ng.mL-1	19.6304	22.4697	20.4842	56.6086	49.8111	44.5716	45.9469	47.3271	53.8896				WT vs. CEP131KO#1	3.333e-09	-7.261 to 7.261	No	ns	>0.9999
	TS 1 ng.mL-1	3.08566	2.93319	2.91185	15.7818	14.9368	14.4945	14.3519	14.8415	15.7866				WT vs. CEP131KO#2	-1e-08	-7.261 to 7.261	No	ns	>0.9999
	Raptinal 1 µM	12.6273	12.2649	10.0104	56.4889	54.7433	56.9058	44.8175	43.6893	42.5055				CEP131KO#1 vs. CEP131KO#2	-1.333e-08	-7.261 to 7.261	No	ns	>0.9999
	Etop 10 µM	7.16364	7.03208	7.20415	50.6777	38.5336	43.8309	22.2682	23.3745	21.2832
	STS 400 nM	24.4047	21.5848	18.0143	44.0013	46.3175	55.5426	37.6034	35.2018	32.1689				TS 1.10-2 ng.mL-1
														WT vs. CEP131KO#1	-13.92	-21.18 to -6.658	Yes	****	<0.0001
														WT vs. CEP131KO#2	-10.51	-17.77 to -3.252	Yes	**	0.003
														CEP131KO#1 vs. CEP131KO#2	3.406	-3.855 to 10.67	No	ns	0.4956
														TS 1.10-1 ng.mL-1
														WT vs. CEP131KO#1	-29.47	-36.73 to -22.21	Yes	****	<0.0001
														WT vs. CEP131KO#2	-28.19	-35.45 to -20.93	Yes	****	<0.0001
														CEP131KO#1 vs. CEP131KO#2	1.276	-5.985 to 8.537	No	ns	0.9047
														TS 1 ng.mL-1
														WT vs. CEP131KO#1	-12.09	-19.35 to -4.833	Yes	***	0.0006
														WT vs. CEP131KO#2	-12.02	-19.28 to -4.756	Yes	***	0.0007
														CEP131KO#1 vs. CEP131KO#2	0.07771	-7.183 to 7.338	No	ns	0.9996
														Raptinal 1 µM
														WT vs. CEP131KO#1	-44.41	-51.67 to -37.15	Yes	****	<0.0001
														WT vs. CEP131KO#2	-32.04	-39.30 to -24.78	Yes	****	<0.0001
														CEP131KO#1 vs. CEP131KO#2	12.38	5.115 to 19.64	Yes	***	0.0005
														Etop 10 µM
														WT vs. CEP131KO#1	-37.21	-44.47 to -29.95	Yes	****	<0.0001
														WT vs. CEP131KO#2	-15.18	-22.44 to -7.915	Yes	****	<0.0001
														CEP131KO#1 vs. CEP131KO#2	22.04	14.78 to 29.30	Yes	****	<0.0001
														STS 400 nM
														WT vs. CEP131KO#1	-27.29	-34.55 to -20.03	Yes	****	<0.0001
														WT vs. CEP131KO#2	-13.66	-20.92 to -6.396	Yes	***	0.0001
														CEP131KO#1 vs. CEP131KO#2	13.63	6.368 to 20.89	Yes	***	0.0001
														Test details	Mean 1	Mean 2	Mean Diff.	SE of diff.	N1	N2	q	DF
														Unst.
														WT vs. CEP131KO#1	100	100	3.333e-09	2.989	3	3	1.577e-09	42
														WT vs. CEP131KO#2	100	100	-1e-08	2.989	3	3	4.732e-09	42
														CEP131KO#1 vs. CEP131KO#2	100	100	-1.333e-08	2.989	3	3	6.309e-09	42
														TS 1.10-2 ng.mL-1
														WT vs. CEP131KO#1	71.44	85.36	-13.92	2.989	3	3	6.586	42
														WT vs. CEP131KO#2	71.44	81.96	-10.51	2.989	3	3	4.975	42
														CEP131KO#1 vs. CEP131KO#2	85.36	81.96	3.406	2.989	3	3	1.612	42
														TS 1.10-1 ng.mL-1
														WT vs. CEP131KO#1	20.86	50.33	-29.47	2.989	3	3	13.94	42
														WT vs. CEP131KO#2	20.86	49.05	-28.19	2.989	3	3	13.34	42
														CEP131KO#1 vs. CEP131KO#2	50.33	49.05	1.276	2.989	3	3	0.6038	42
														TS 1 ng.mL-1
														WT vs. CEP131KO#1	2.977	15.07	-12.09	2.989	3	3	5.723	42
														WT vs. CEP131KO#2	2.977	14.99	-12.02	2.989	3	3	5.686	42
														CEP131KO#1 vs. CEP131KO#2	15.07	14.99	0.07771	2.989	3	3	0.03677	42
														Raptinal 1 µM
														WT vs. CEP131KO#1	11.63	56.05	-44.41	2.989	3	3	21.02	42
														WT vs. CEP131KO#2	11.63	43.67	-32.04	2.989	3	3	15.16	42
														CEP131KO#1 vs. CEP131KO#2	56.05	43.67	12.38	2.989	3	3	5.856	42
														Etop 10 µM
														WT vs. CEP131KO#1	7.133	44.35	-37.21	2.989	3	3	17.61	42
														WT vs. CEP131KO#2	7.133	22.31	-15.18	2.989	3	3	7.181	42
														CEP131KO#1 vs. CEP131KO#2	44.35	22.31	22.04	2.989	3	3	10.43	42
														STS 400 nM
														WT vs. CEP131KO#1	21.33	48.62	-27.29	2.989	3	3	12.91	42
														WT vs. CEP131KO#2	21.33	34.99	-13.66	2.989	3	3	6.462	42
														CEP131KO#1 vs. CEP131KO#2	48.62	34.99	13.63	2.989	3	3	6.449	42
														Two-way ANOVA for Fig. S3j
Source Data for Fig. S3j														Sidak's multiple comparisons test	Mean Diff.	95.00% CI of diff.	Significant?	Summary	Adjusted P Value
			ctrlsiRNA			mCEP131siRNA#1
	0	97.635	108.742	93.623	109.238	105.79	84.9669							ctrlsiRNA - mCEP131siRNA#1
	30	54.725	49.576	47.679	82.6793	69.881	75.3842							0	-0.03333	-12.57 to 12.50	No	ns	>0.9999
	60	23.352	24.0597	24.014	42.0304	39.731	42.002							30	-25.33	-37.87 to -12.80	Yes	****	<0.0001
	90	8.9585	9.60969	9.5404	23.0269	20.136	21.6387							60	-17.4	-29.93 to -4.865	Yes	**	0.0041
	120	3.9735	3.7852	3.8668	8.45298	9.8427	11.0617							90	-12.2	-24.73 to 0.3346	No	ns	0.0589
														120	-5.9	-18.43 to 6.635	No	ns	0.6659
														Test details	Mean 1	Mean 2	Mean Diff.	SE of diff.	N1	N2	t	DF
														ctrlsiRNA - mCEP131siRNA#1
														0	99.97	100	-0.03333	4.42	3	3	0.007542	20
														30	50.67	76	-25.33	4.42	3	3	5.732	20
														60	23.83	41.23	-17.4	4.42	3	3	3.937	20
														90	9.367	21.57	-12.2	4.42	3	3	2.76	20
														120	3.9	9.8	-5.9	4.42	3	3	1.335	20
[truncated: 5 more columns]

## Sheet: Fig.S4
Source data for Fig. S4a														Two-way ANOVA for Fig. S4a
		ctrlsiRNA			PCM1siRNA#2			PCM1siRNA#3						Tukey's multiple comparisons test	Mean Diff.	95.00% CI of diff.	Significant?	Summary	Adjusted P Value
	Unst.	101.815	98.123	100.063	96.7895	98.3102	104.9	98.9511	99.5656	101.483
	TS	8.95813	9.06785	10.3007	54.095	55.8404	57.9144	62.2817	56.1233	59.3036				Unst.
	Raptinal	59.4519	62.4096	61.2216	75.7084	85.34	79.7883	97.3614	98.8251	98.1227				ctrlsiRNA - PCM1siRNA#2	3.333e-08	-5.538 to 5.538	No	ns	>0.9999
														ctrlsiRNA - PCM1siRNA#3	3.333e-08	-5.538 to 5.538	No	ns	>0.9999
														PCM1siRNA#2 - PCM1siRNA#3	0	-5.538 to 5.538	No	ns	>0.9999
														TS
														ctrlsiRNA - PCM1siRNA#2	-46.51	-52.05 to -40.97	Yes	****	<0.0001
														ctrlsiRNA - PCM1siRNA#3	-49.79	-55.33 to -44.26	Yes	****	<0.0001
														PCM1siRNA#2 - PCM1siRNA#3	-3.286	-8.824 to 2.252	No	ns	0.3078
														Raptinal
														ctrlsiRNA - PCM1siRNA#2	-19.25	-24.79 to -13.71	Yes	****	<0.0001
														ctrlsiRNA - PCM1siRNA#3	-37.08	-42.61 to -31.54	Yes	****	<0.0001
														PCM1siRNA#2 - PCM1siRNA#3	-17.82	-23.36 to -12.29	Yes	****	<0.0001
														Test details	Mean 1	Mean 2	Mean Diff.	SE of diff.	N1	N2	q	DF
														Unst.
														ctrlsiRNA - PCM1siRNA#2	100	100	3.333e-08	2.17	3	3	2.173e-08	18
														ctrlsiRNA - PCM1siRNA#3	100	100	3.333e-08	2.17	3	3	2.173e-08	18
														PCM1siRNA#2 - PCM1siRNA#3	100	100	0	2.17	3	3	0	18
														TS
														ctrlsiRNA - PCM1siRNA#2	9.442	55.95	-46.51	2.17	3	3	30.31	18
														ctrlsiRNA - PCM1siRNA#3	9.442	59.24	-49.79	2.17	3	3	32.45	18
														PCM1siRNA#2 - PCM1siRNA#3	55.95	59.24	-3.286	2.17	3	3	2.142	18
														Raptinal
														ctrlsiRNA - PCM1siRNA#2	61.03	80.28	-19.25	2.17	3	3	12.55	18
														ctrlsiRNA - PCM1siRNA#3	61.03	98.1	-37.08	2.17	3	3	24.16	18
														PCM1siRNA#2 - PCM1siRNA#3	80.28	98.1	-17.82	2.17	3	3	11.62	18
Source data for Fig. S4c														Two-way ANOVA for Fig. S4c
	CASP8 - Time (h)	ctrlsiRNA			PCM1siRNA#3									Sidak's multiple comparisons test	Mean Diff.	95.00% CI of diff.	Significant?	Summary
	0	1.25095	0.714955	1.03409	1.13961	1.18222	0.678173
	1.25	1.07961	0.914038	0.922366	0.983526	0.975224	1.06257							PCM1siRNA#3 - ctrlsiRNA
	2.5	4.03711	4.09892	2.88577	1.98768	1.52414	2.11387							0	-4e-07	-0.7557 to 0.7557	No	ns
	5	10.9481	10.3841	10.4461	4.80695	4.0288	4.07446							1.25	0.0351	-0.7206 to 0.7908	No	ns
	5 + z-VAD	0.270554	0.44905	0.52098	0.807647	0.448198	0.74503							2.5	-1.799	-2.554 to -1.043	Yes	****
														5	-6.289	-7.045 to -5.534	Yes	****
														5 + z-VAD	0.2534	-0.5023 to 1.009	No	ns
														Test details	Mean 1	Mean 2	Mean Diff.	SE of diff.	N1	N2	t	DF
														PCM1siRNA#3 - ctrlsiRNA
														0	1	1	-4e-07	0.2665	3	3	1.501e-06	20
														1.25	1.007	0.972	0.0351	0.2665	3	3	0.1317	20
														2.5	1.875	3.674	-1.799	0.2665	3	3	6.75	20
														5	4.303	10.59	-6.289	0.2665	3	3	23.6	20
														5 + z-VAD	0.667	0.4135	0.2534	0.2665	3	3	0.9511	20
	CASP3/7 - Time (h)	ctrlsiRNA			PCM1siRNA#3									Sidak's multiple comparisons test	Mean Diff.	95.00% CI of diff.	Significant?	Summary
	0	0.928028	1.01809	1.05388	1.06293	0.858982	1.07808
	1.25	1.15811	1.23546	2.28199	1.22643	1.07835	1.16395							PCM1siRNA#3 - ctrlsiRNA
	2.5	5.66185	5.13354	5.63604	3.39338	3.09334	3.15901							0	1e-07	-0.8734 to 0.8734	No	ns
	5	11.149	12.9522	12.4875	5.79117	5.97531	5.79643							1.25	-0.4023	-1.276 to 0.4711	No	ns
	5 + z-VAD	0.334633	0.378525	0.355211	0.670768	0.693593	0.75829							2.5	-2.262	-3.135 to -1.389	Yes	****
														5	-6.342	-7.215 to -5.469	Yes	****
														5 + z-VAD	0.3514	-0.5219 to 1.225	No	ns
														Test details	Mean 1	Mean 2	Mean Diff.	SE of diff.	N1	N2	t	DF
														PCM1siRNA#3 - ctrlsiRNA
														0	1	1	1e-07	0.3079	3	3	3.247e-07	20
														1.25	1.156	1.559	-0.4023	0.3079	3	3	1.306	20
														2.5	3.215	5.477	-2.262	0.3079	3	3	7.345	20
														5	5.854	12.2	-6.342	0.3079	3	3	20.59	20
														5 + z-VAD	0.7076	0.3561	0.3514	0.3079	3	3	1.141	20

[truncated: 1 more sheets: Fig.S5]
